# Supplementary material for: A deep learning framework for in silico screening of anticancer drugs at the single-cell level
Source: Natl Sci Rev. 2024 Dec 10;12(2):nwae451. doi: 10.1093/nsr/nwae451 (PMC11771446; doi:10.1093/nsr/nwae451)
Supplement: nwae451_Supplemental_File [file nwae451_supplemental_file.zip]

Archive with 6 entries (4 files):
- Supplementary files/
- Supplementary files/Supplementary files/
- Supplementary files/Supplementary files/Shennong-manuscript-s-20241126.docx
- Supplementary files/Supplementary files/Supplementary figure and legends.docx
- Supplementary files/Supplementary files/Supplementary tables list.docx
- Supplementary files/Supplementary files/Supplementary_Tables.xlsx
