# Supplementary material for: A deep learning framework for in silico screening of anticancer drugs at the single-cell level
Source: Natl Sci Rev. 2024 Dec 10;12(2):nwae451. doi: 10.1093/nsr/nwae451 (PMC11771446; doi:10.1093/nsr/nwae451)
Supplement: nwae451_Supplemental_File [file nwae451_supplemental_file.zip › Supplementary files/Supplementary files/Supplementary_Tables.xlsx]

## Sheet: Contents
Name	Table	Title
ST1	Supplementary Table S1	Clinical characteristics of patients.
ST2	Supplementary Table S2	Metadata of profiled samples, includes individual collagenase type and digestion time for all profiled tissue samples.
ST3	Supplementary Table S3	Indexed bead sequences and oligonucleotide sequences used in beads synthesis.
ST4	Supplementary Table S4	Oligonucleotide sequences used in Microwell-seq.
ST5	Supplementary Table S5	Sequencing information of profiled samples.
ST6	Supplementary Table S6	Differentially expressed genes for 51 clusters in the pan-cancer single-cell landscape. Adjusted p values were calculated using two-sided Wilcoxon rank-sum test.
ST7	Supplementary Table S7	Cell type annotations for 51 clusters in the pan-cancer single-cell landscape.
ST8	Supplementary Table S8	Cellular communication results for patients BC_1790.
ST9	Supplementary Table S9	Cellular communication results for patients ICC_1012.
ST10	Supplementary Table S10	Cellular communication results for patients PDAC_5108.
ST11	Supplementary Table S11	Differentially expressed genes and cell type annotations for 23 clusters in all epithelial cells. Adjusted p values were calculated using two-sided Wilcoxon rank-sum test.
ST12	Supplementary Table S12	Differentially expressed genes and cell type annotations for 11 clusters in all stromal cells. Adjusted p values were calculated using two-sided Wilcoxon rank-sum test.
ST13	Supplementary Table S13	Differentially expressed genes and cell type annotations for 10 clusters in all endothelial cells. Adjusted p values were calculated using two-sided Wilcoxon rank-sum test.
ST14	Supplementary Table S14	Top 10 significant differential terms in each cell type of the single-lineage analyses.

## Sheet: ST1_Patients_information
Clinical characteristics of patients.
Patient ID	Age	Gender	TNM Classification	Staging	Pathologic Diagnoses	Chemotherapy or Radiation
BC_1790	67	Male	T4aNxM1b	IVB	Bladder Cancer	NO
CRC_3919	67	Female	T4bN0M0	IIIA	Colorectal Cancer	NO
CRC_5443	61	Male	T3N0M0	IIB	Colorectal Cancer	NO
CRC_8801	72	Male	T3N0M0	IIB	Colorectal Cancer	NO
CRC_9015	67	Male	T3N0M1	IV	Colorectal Cancer	NO
GBC_0042	57	Female	T3N2M0	IVB	Gallbladder Cancer	XELOX
HCC_2220	64	Male	T1bN0M0	IB	Hepatocellular Carcinoma	NO
HCC_6606	74	Male	T4N0M0	IIIB	Hepatocellular Carcinoma	NO
HCC_9423	62	Male	T2N0M0	II	Hepatocellular Carcinoma	NO
ICC_1012	60	Male	T2N1M0	IIIB	Intrahepatic Cholangiocarcinoma	NO
ICC_9950	71	Male	T2N0M0	II	Intrahepatic Cholangiocarcinoma	NO
LUAD_1610	60	Male	T3N0M0	IIB	Lung Adenocarcinoma	NO
LUAD_2581	61	Female	T2aN1M0	IIB	Lung Adenocarcinoma	NO
LUAD_5777	73	Female	T4N0M0	IIIA	Lung Adenocarcinoma	NO
PDAC_5108	57	Female	T2N0M0	IB	Pancreatic Ductal Adenocarcinoma	NO

## Sheet: ST2_Sample_information
Metadata of profiled samples, includes individual collagenase type and digestion time for all profiled tissue samples.
Sample ID	Patient ID	Collagenase Type	Digestion Time	Tissue	Sample Type
BC_1790_CA	BC_1790	CollagenaseV	60min	Bladder	CA
BC_1790_ADJ		CollagenaseV	90min	Bladder	ADJ
CRC_3919_CA	CRC_3919	CollagenaseII	50min	Colon	CA
CRC_3919_ADJ		CollagenaseII	70min	Colon	ADJ
CRC_5443_CA	CRC_5443	CollagenaseII	60min	Colon	CA
CRC_5443_ADJ		CollagenaseII	75min	Colon	ADJ
CRC_8801_CA	CRC_8801	CollagenaseII	35min	Colon	CA
CRC_8801_ADJ		CollagenaseII	60min	Colon	ADJ
CRC_9015_CA	CRC_9015	CollagenaseII	60min	Colon	CA
CRC_9015_ADJ		CollagenaseII	60min	Colon	ADJ
GBC_0042_CA	GBC_0042	CollagenaseII	60min	Gallbladder	CA
HCC_2220_CA	HCC_2220	Collagenase IV	30min	Liver	CA
HCC_2220_ADJ		Collagenase IV	60min	Liver	ADJ
HCC_6606_CA	HCC_6606	Collagenase IV	30min	Liver	CA
HCC_6606_ADJ		Collagenase IV	60min	Liver	ADJ
HCC_9423_CA	HCC_9423	CollagenaseIV	40min	Liver	CA
HCC_9423_ADJ		CollagenaseIV	35min	Liver	ADJ
ICC_1012_CA	ICC_1012	CollagenaseII	60min	Liver (bile duct)	CA
ICC_1012_ADJ		CollagenaseIV	60min	Liver	ADJ
ICC_9950_CA	ICC_9950	CollagenaseII	75min	Liver (bile duct)	CA
ICC_9950_ADJ		CollagenaseIV	40min	Liver	ADJ
LUAD_1610_CA	LUAD_1610	CollagenaseV	50min	Lung	CA
LUAD_1610_ADJ		CollagenaseV	45min	Lung	ADJ
LUAD_2581_CA	LUAD_2581	CollagenaseV	45min	Lung	CA
LUAD_2581_ADJ		CollagenaseV	60min	Lung	ADJ
LUAD_5777_CA	LUAD_5777	CollagenaseV	75min	Lung	CA
LUAD_5777_ADJ		CollagenaseV	50min	Lung	ADJ
PDAC_5108_CA	PDAC_5108	Collagenase IV	60min	Pancreas	CA
PDAC_5108_ADJ		Collagenase IV	60min	Pancreas	ADJ

## Sheet: ST3_Beads synthesis
Indexed bead sequences and oligonucleotide sequences used in beads synthesis.
Microwell-seq 1.1
Indexed bead seq	5'-Bead-Linker TTTAATCCTCAGCTTACACTCTTTCCCTACACGACGCTCTTCCGATCTjjjjjjCGACTCACTACAGGGjjjjjjTCGGTGACACGATCGjjjjjjnnnnnnTTTTTTTTTTTTTTTTTTTTTTTTTTTTTT
Microwell-seq 1.1
Amino-modified oligonucleotides A
A-1	TTTAATCCTCAGCTTACACTCTTTCCCTACACGACGCTCTTCCGATCTTTTAGGCGACTCACTACAGGG
A-2	TTTAATCCTCAGCTTACACTCTTTCCCTACACGACGCTCTTCCGATCTATTCCA CGACTCACTACAGGG
A-3	TTTAATCCTCAGCTTACACTCTTTCCCTACACGACGCTCTTCCGATCTGCTCAACGACTCACTACAGGG
A-4	TTTAATCCTCAGCTTACACTCTTTCCCTACACGACGCTCTTCCGATCTCATCCCCGACTCACTACAGGG
A-5	TTTAATCCTCAGCTTACACTCTTTCCCTACACGACGCTCTTCCGATCTTTGGACCGACTCACTACAGGG
A-6	TTTAATCCTCAGCTTACACTCTTTCCCTACACGACGCTCTTCCGATCTCTGTGTCGACTCACTACAGGG
A-7	TTTAATCCTCAGCTTACACTCTTTCCCTACACGACGCTCTTCCGATCTGGACATCGACTCACTACAGGG
A-8	TTTAATCCTCAGCTTACACTCTTTCCCTACACGACGCTCTTCCGATCTCAAAGTCGACTCACTACAGGG
A-9	TTTAATCCTCAGCTTACACTCTTTCCCTACACGACGCTCTTCCGATCTAAGCGGCGACTCACTACAGGG
A-10	TTTAATCCTCAGCTTACACTCTTTCCCTACACGACGCTCTTCCGATCTAATAAACGACTCACTACAGGG
A-11	TTTAATCCTCAGCTTACACTCTTTCCCTACACGACGCTCTTCCGATCTGAGGAGCGACTCACTACAGGG
A-12	TTTAATCCTCAGCTTACACTCTTTCCCTACACGACGCTCTTCCGATCTGGTACACGACTCACTACAGGG
A-13	TTTAATCCTCAGCTTACACTCTTTCCCTACACGACGCTCTTCCGATCTAGCGAGCGACTCACTACAGGG
A-14	TTTAATCCTCAGCTTACACTCTTTCCCTACACGACGCTCTTCCGATCTGTCGGTCGACTCACTACAGGG
A-15	TTTAATCCTCAGCTTACACTCTTTCCCTACACGACGCTCTTCCGATCTATTTGCCGACTCACTACAGGG
A-16	TTTAATCCTCAGCTTACACTCTTTCCCTACACGACGCTCTTCCGATCTAGGACTCGACTCACTACAGGG
A-17	TTTAATCCTCAGCTTACACTCTTTCCCTACACGACGCTCTTCCGATCTGCCCTCCGACTCACTACAGGG
A-18	TTTAATCCTCAGCTTACACTCTTTCCCTACACGACGCTCTTCCGATCTTCGTAACGACTCACTACAGGG
A-19	TTTAATCCTCAGCTTACACTCTTTCCCTACACGACGCTCTTCCGATCTCCAGACCGACTCACTACAGGG
A-20	TTTAATCCTCAGCTTACACTCTTTCCCTACACGACGCTCTTCCGATCTTATGTACGACTCACTACAGGG
A-21	TTTAATCCTCAGCTTACACTCTTTCCCTACACGACGCTCTTCCGATCTACAATACGACTCACTACAGGG
A-22	TTTAATCCTCAGCTTACACTCTTTCCCTACACGACGCTCTTCCGATCTATGCTTCGACTCACTACAGGG
A-23	TTTAATCCTCAGCTTACACTCTTTCCCTACACGACGCTCTTCCGATCTAGTTTACGACTCACTACAGGG
A-24	TTTAATCCTCAGCTTACACTCTTTCCCTACACGACGCTCTTCCGATCTCACAAGCGACTCACTACAGGG
A-25	TTTAATCCTCAGCTTACACTCTTTCCCTACACGACGCTCTTCCGATCTATCAACCGACTCACTACAGGG
A-26	TTTAATCCTCAGCTTACACTCTTTCCCTACACGACGCTCTTCCGATCTTAGTCGCGACTCACTACAGGG
A-27	TTTAATCCTCAGCTTACACTCTTTCCCTACACGACGCTCTTCCGATCTTAGAGACGACTCACTACAGGG
A-28	TTTAATCCTCAGCTTACACTCTTTCCCTACACGACGCTCTTCCGATCTGTCCCGCGACTCACTACAGGG
A-29	TTTAATCCTCAGCTTACACTCTTTCCCTACACGACGCTCTTCCGATCTTACTTCCGACTCACTACAGGG
A-30	TTTAATCCTCAGCTTACACTCTTTCCCTACACGACGCTCTTCCGATCTAAAGTTCGACTCACTACAGGG
A-31	TTTAATCCTCAGCTTACACTCTTTCCCTACACGACGCTCTTCCGATCTTAAGGGCGACTCACTACAGGG
A-32	TTTAATCCTCAGCTTACACTCTTTCCCTACACGACGCTCTTCCGATCTGTTGCCCGACTCACTACAGGG
A-33	TTTAATCCTCAGCTTACACTCTTTCCCTACACGACGCTCTTCCGATCTAAGTACCGACTCACTACAGGG
A-34	TTTAATCCTCAGCTTACACTCTTTCCCTACACGACGCTCTTCCGATCTGATCTTCGACTCACTACAGGG
A-35	TTTAATCCTCAGCTTACACTCTTTCCCTACACGACGCTCTTCCGATCTTTAACTCGACTCACTACAGGG
A-36	TTTAATCCTCAGCTTACACTCTTTCCCTACACGACGCTCTTCCGATCTGCGAATCGACTCACTACAGGG
A-37	TTTAATCCTCAGCTTACACTCTTTCCCTACACGACGCTCTTCCGATCTCCGCTACGACTCACTACAGGG
A-38	TTTAATCCTCAGCTTACACTCTTTCCCTACACGACGCTCTTCCGATCTTGAAGCCGACTCACTACAGGG
A-39	TTTAATCCTCAGCTTACACTCTTTCCCTACACGACGCTCTTCCGATCTATACAGCGACTCACTACAGGG
A-40	TTTAATCCTCAGCTTACACTCTTTCCCTACACGACGCTCTTCCGATCTCTTCTGCGACTCACTACAGGG
A-41	TTTAATCCTCAGCTTACACTCTTTCCCTACACGACGCTCTTCCGATCTGAGATCCGACTCACTACAGGG
A-42	TTTAATCCTCAGCTTACACTCTTTCCCTACACGACGCTCTTCCGATCTCCGACGCGACTCACTACAGGG
A-43	TTTAATCCTCAGCTTACACTCTTTCCCTACACGACGCTCTTCCGATCTCTCCATCGACTCACTACAGGG
A-44	TTTAATCCTCAGCTTACACTCTTTCCCTACACGACGCTCTTCCGATCTAAAACGCGACTCACTACAGGG
A-45	TTTAATCCTCAGCTTACACTCTTTCCCTACACGACGCTCTTCCGATCTTAGCATCGACTCACTACAGGG
A-46	TTTAATCCTCAGCTTACACTCTTTCCCTACACGACGCTCTTCCGATCTTCGGGTCGACTCACTACAGGG
A-47	TTTAATCCTCAGCTTACACTCTTTCCCTACACGACGCTCTTCCGATCTGTGGTACGACTCACTACAGGG
A-48	TTTAATCCTCAGCTTACACTCTTTCCCTACACGACGCTCTTCCGATCTCCTAGACGACTCACTACAGGG
A-49	TTTAATCCTCAGCTTACACTCTTTCCCTACACGACGCTCTTCCGATCTGGGTTTCGACTCACTACAGGG
A-50	TTTAATCCTCAGCTTACACTCTTTCCCTACACGACGCTCTTCCGATCTATGGCGCGACTCACTACAGGG
A-51	TTTAATCCTCAGCTTACACTCTTTCCCTACACGACGCTCTTCCGATCTTTCATACGACTCACTACAGGG
A-52	TTTAATCCTCAGCTTACACTCTTTCCCTACACGACGCTCTTCCGATCTAACGCCCGACTCACTACAGGG
A-53	TTTAATCCTCAGCTTACACTCTTTCCCTACACGACGCTCTTCCGATCTGGCTGCCGACTCACTACAGGG
A-54	TTTAATCCTCAGCTTACACTCTTTCCCTACACGACGCTCTTCCGATCTGCTGTGCGACTCACTACAGGG
A-55	TTTAATCCTCAGCTTACACTCTTTCCCTACACGACGCTCTTCCGATCTAGATGGCGACTCACTACAGGG
A-56	TTTAATCCTCAGCTTACACTCTTTCCCTACACGACGCTCTTCCGATCTGTAATGCGACTCACTACAGGG
A-57	TTTAATCCTCAGCTTACACTCTTTCCCTACACGACGCTCTTCCGATCTAGGGTCCGACTCACTACAGGG
A-58	TTTAATCCTCAGCTTACACTCTTTCCCTACACGACGCTCTTCCGATCTATCTCTCGACTCACTACAGGG
A-59	TTTAATCCTCAGCTTACACTCTTTCCCTACACGACGCTCTTCCGATCTGCCTAGCGACTCACTACAGGG
A-60	TTTAATCCTCAGCTTACACTCTTTCCCTACACGACGCTCTTCCGATCTTCAAAGCGACTCACTACAGGG
A-61	TTTAATCCTCAGCTTACACTCTTTCCCTACACGACGCTCTTCCGATCTCATGATCGACTCACTACAGGG
A-62	TTTAATCCTCAGCTTACACTCTTTCCCTACACGACGCTCTTCCGATCTTGTGCGCGACTCACTACAGGG
A-63	TTTAATCCTCAGCTTACACTCTTTCCCTACACGACGCTCTTCCGATCTGCAGGACGACTCACTACAGGG
A-64	TTTAATCCTCAGCTTACACTCTTTCCCTACACGACGCTCTTCCGATCTTCTACCCGACTCACTACAGGG
A-65	TTTAATCCTCAGCTTACACTCTTTCCCTACACGACGCTCTTCCGATCTAGTCGTCGACTCACTACAGGG
A-66	TTTAATCCTCAGCTTACACTCTTTCCCTACACGACGCTCTTCCGATCTCGTGGCCGACTCACTACAGGG
A-67	TTTAATCCTCAGCTTACACTCTTTCCCTACACGACGCTCTTCCGATCTGCGTCCCGACTCACTACAGGG
A-68	TTTAATCCTCAGCTTACACTCTTTCCCTACACGACGCTCTTCCGATCTGAACGCCGACTCACTACAGGG
A-69	TTTAATCCTCAGCTTACACTCTTTCCCTACACGACGCTCTTCCGATCTACTTATCGACTCACTACAGGG
A-70	TTTAATCCTCAGCTTACACTCTTTCCCTACACGACGCTCTTCCGATCTTGGATGCGACTCACTACAGGG
A-71	TTTAATCCTCAGCTTACACTCTTTCCCTACACGACGCTCTTCCGATCTTATTGTCGACTCACTACAGGG
A-72	TTTAATCCTCAGCTTACACTCTTTCCCTACACGACGCTCTTCCGATCTACGTTGCGACTCACTACAGGG
A-73	TTTAATCCTCAGCTTACACTCTTTCCCTACACGACGCTCTTCCGATCTGAATTACGACTCACTACAGGG
A-74	TTTAATCCTCAGCTTACACTCTTTCCCTACACGACGCTCTTCCGATCTCCATCTCGACTCACTACAGGG
A-75	TTTAATCCTCAGCTTACACTCTTTCCCTACACGACGCTCTTCCGATCTTGATCACGACTCACTACAGGG
A-76	TTTAATCCTCAGCTTACACTCTTTCCCTACACGACGCTCTTCCGATCTCGTATTCGACTCACTACAGGG
A-77	TTTAATCCTCAGCTTACACTCTTTCCCTACACGACGCTCTTCCGATCTCGGCAGCGACTCACTACAGGG
A-78	TTTAATCCTCAGCTTACACTCTTTCCCTACACGACGCTCTTCCGATCTGACACTCGACTCACTACAGGG
A-79	TTTAATCCTCAGCTTACACTCTTTCCCTACACGACGCTCTTCCGATCTTTCCGCCGACTCACTACAGGG
A-80	TTTAATCCTCAGCTTACACTCTTTCCCTACACGACGCTCTTCCGATCTCTCGCACGACTCACTACAGGG
A-81	TTTAATCCTCAGCTTACACTCTTTCCCTACACGACGCTCTTCCGATCTGTATACCGACTCACTACAGGG
A-82	TTTAATCCTCAGCTTACACTCTTTCCCTACACGACGCTCTTCCGATCTTGTCACCGACTCACTACAGGG
A-83	TTTAATCCTCAGCTTACACTCTTTCCCTACACGACGCTCTTCCGATCTTGCGGACGACTCACTACAGGG
A-84	TTTAATCCTCAGCTTACACTCTTTCCCTACACGACGCTCTTCCGATCTACGAGCCGACTCACTACAGGG
A-85	TTTAATCCTCAGCTTACACTCTTTCCCTACACGACGCTCTTCCGATCTACACCCCGACTCACTACAGGG
A-86	TTTAATCCTCAGCTTACACTCTTTCCCTACACGACGCTCTTCCGATCTCGCTTGCGACTCACTACAGGG
A-87	TTTAATCCTCAGCTTACACTCTTTCCCTACACGACGCTCTTCCGATCTTGCAATCGACTCACTACAGGG
A-88	TTTAATCCTCAGCTTACACTCTTTCCCTACACGACGCTCTTCCGATCTCAACAACGACTCACTACAGGG
A-89	TTTAATCCTCAGCTTACACTCTTTCCCTACACGACGCTCTTCCGATCTCTGAAACGACTCACTACAGGG
A-90	TTTAATCCTCAGCTTACACTCTTTCCCTACACGACGCTCTTCCGATCTAACCTACGACTCACTACAGGG
A-91	TTTAATCCTCAGCTTACACTCTTTCCCTACACGACGCTCTTCCGATCTACCTGACGACTCACTACAGGG
A-92	TTTAATCCTCAGCTTACACTCTTTCCCTACACGACGCTCTTCCGATCTTCACTTCGACTCACTACAGGG
A-93	TTTAATCCTCAGCTTACACTCTTTCCCTACACGACGCTCTTCCGATCTGGGCGACGACTCACTACAGGG
A-94	TTTAATCCTCAGCTTACACTCTTTCCCTACACGACGCTCTTCCGATCTCGCACCCGACTCACTACAGGG
A-95	TTTAATCCTCAGCTTACACTCTTTCCCTACACGACGCTCTTCCGATCTCGAGTACGACTCACTACAGGG
A-96	TTTAATCCTCAGCTTACACTCTTTCCCTACACGACGCTCTTCCGATCTCCTTTCCGACTCACTACAGGG
Oligonucleotides B
B-1	CGATCGTGTCACCGACCTAAACCCTGTAGTGAGTCG
B-2	CGATCGTGTCACCGATGGAATCCCTGTAGTGAGTCG
B-3	CGATCGTGTCACCGATTGAGCCCCTGTAGTGAGTCG
B-4	CGATCGTGTCACCGAGGGATGCCCTGTAGTGAGTCG
B-5	CGATCGTGTCACCGAGTCCAACCCTGTAGTGAGTCG
B-6	CGATCGTGTCACCGAACACAGCCCTGTAGTGAGTCG
B-7	CGATCGTGTCACCGAATGTCCCCCTGTAGTGAGTCG
B-8	CGATCGTGTCACCGAACTTTGCCCTGTAGTGAGTCG
B-9	CGATCGTGTCACCGACCGCTTCCCTGTAGTGAGTCG
B-10	CGATCGTGTCACCGATTTATTCCCTGTAGTGAGTCG
B-11	CGATCGTGTCACCGACTCCTCCCCTGTAGTGAGTCG
B-12	CGATCGTGTCACCGATGTACCCCCTGTAGTGAGTCG
B-13	CGATCGTGTCACCGACTCGCTCCCTGTAGTGAGTCG
B-14	CGATCGTGTCACCGAACCGACCCCTGTAGTGAGTCG
B-15	CGATCGTGTCACCGAGCAAATCCCTGTAGTGAGTCG
B-16	CGATCGTGTCACCGAAGTCCTCCCTGTAGTGAGTCG
B-17	CGATCGTGTCACCGAGAGGGCCCCTGTAGTGAGTCG
B-18	CGATCGTGTCACCGATTACGACCCTGTAGTGAGTCG
B-19	CGATCGTGTCACCGAGTCTGGCCCTGTAGTGAGTCG
B-20	CGATCGTGTCACCGATACATACCCTGTAGTGAGTCG
B-21	CGATCGTGTCACCGATATTGTCCCTGTAGTGAGTCG
B-22	CGATCGTGTCACCGAAAGCATCCCTGTAGTGAGTCG
B-23	CGATCGTGTCACCGATAAACTCCCTGTAGTGAGTCG
B-24	CGATCGTGTCACCGACTTGTGCCCTGTAGTGAGTCG
B-25	CGATCGTGTCACCGAGTTGATCCCTGTAGTGAGTCG
B-26	CGATCGTGTCACCGACGACTACCCTGTAGTGAGTCG
B-27	CGATCGTGTCACCGATCTCTACCCTGTAGTGAGTCG
B-28	CGATCGTGTCACCGACGGGACCCCTGTAGTGAGTCG
B-29	CGATCGTGTCACCGAGAAGTACCCTGTAGTGAGTCG
B-30	CGATCGTGTCACCGAAACTTTCCCTGTAGTGAGTCG
B-31	CGATCGTGTCACCGACCCTTACCCTGTAGTGAGTCG
B-32	CGATCGTGTCACCGAGGCAACCCCTGTAGTGAGTCG
B-33	CGATCGTGTCACCGAGTACTTCCCTGTAGTGAGTCG
B-34	CGATCGTGTCACCGAAAGATCCCCTGTAGTGAGTCG
B-35	CGATCGTGTCACCGAAGTTAACCCTGTAGTGAGTCG
B-36	CGATCGTGTCACCGAATTCGCCCCTGTAGTGAGTCG
B-37	CGATCGTGTCACCGATAGCGGCCCTGTAGTGAGTCG
B-38	CGATCGTGTCACCGAGCTTCACCCTGTAGTGAGTCG
B-39	CGATCGTGTCACCGACTGTATCCCTGTAGTGAGTCG
B-40	CGATCGTGTCACCGACAGAAGCCCTGTAGTGAGTCG
B-41	CGATCGTGTCACCGAGATCTCCCCTGTAGTGAGTCG
B-42	CGATCGTGTCACCGACGTCGGCCCTGTAGTGAGTCG
B-43	CGATCGTGTCACCGAATGGAGCCCTGTAGTGAGTCG
B-44	CGATCGTGTCACCGACGTTTTCCCTGTAGTGAGTCG
B-45	CGATCGTGTCACCGAATGCTACCCTGTAGTGAGTCG
B-46	CGATCGTGTCACCGAACCCGACCCTGTAGTGAGTCG
B-47	CGATCGTGTCACCGATACCACCCCTGTAGTGAGTCG
B-48	CGATCGTGTCACCGATCTAGGCCCTGTAGTGAGTCG
B-49	CGATCGTGTCACCGAAAACCCCCCTGTAGTGAGTCG
B-50	CGATCGTGTCACCGACGCCATCCCTGTAGTGAGTCG
B-51	CGATCGTGTCACCGATATGAACCCTGTAGTGAGTCG
B-52	CGATCGTGTCACCGAGGCGTTCCCTGTAGTGAGTCG
B-53	CGATCGTGTCACCGAGCAGCCCCCTGTAGTGAGTCG
B-54	CGATCGTGTCACCGACACAGCCCCTGTAGTGAGTCG
B-55	CGATCGTGTCACCGACCATCTCCCTGTAGTGAGTCG
B-56	CGATCGTGTCACCGACATTACCCCTGTAGTGAGTCG
B-57	CGATCGTGTCACCGAGACCCTCCCTGTAGTGAGTCG
B-58	CGATCGTGTCACCGAAGAGATCCCTGTAGTGAGTCG
B-59	CGATCGTGTCACCGACTAGGCCCCTGTAGTGAGTCG
B-60	CGATCGTGTCACCGACTTTGACCCTGTAGTGAGTCG
B-61	CGATCGTGTCACCGAATCATGCCCTGTAGTGAGTCG
B-62	CGATCGTGTCACCGACGCACACCCTGTAGTGAGTCG
B-63	CGATCGTGTCACCGATCCTGCCCCTGTAGTGAGTCG
B-64	CGATCGTGTCACCGAGGTAGACCCTGTAGTGAGTCG
B-65	CGATCGTGTCACCGAACGACTCCCTGTAGTGAGTCG
B-66	CGATCGTGTCACCGAGCCACGCCCTGTAGTGAGTCG
B-67	CGATCGTGTCACCGAGGACGCCCCTGTAGTGAGTCG
B-68	CGATCGTGTCACCGAGCGTTCCCCTGTAGTGAGTCG
B-69	CGATCGTGTCACCGAATAAGTCCCTGTAGTGAGTCG
B-70	CGATCGTGTCACCGACATCCACCCTGTAGTGAGTCG
B-71	CGATCGTGTCACCGAACAATACCCTGTAGTGAGTCG
B-72	CGATCGTGTCACCGACAACGTCCCTGTAGTGAGTCG
B-73	CGATCGTGTCACCGATAATTCCCCTGTAGTGAGTCG
B-74	CGATCGTGTCACCGAAGATGGCCCTGTAGTGAGTCG
B-75	CGATCGTGTCACCGATGATCACCCTGTAGTGAGTCG
B-76	CGATCGTGTCACCGAAATACGCCCTGTAGTGAGTCG
B-77	CGATCGTGTCACCGACTGCCGCCCTGTAGTGAGTCG
B-78	CGATCGTGTCACCGAAGTGTCCCCTGTAGTGAGTCG
B-79	CGATCGTGTCACCGAGCGGAACCCTGTAGTGAGTCG
B-80	CGATCGTGTCACCGATGCGAGCCCTGTAGTGAGTCG
B-81	CGATCGTGTCACCGAGTATACCCCTGTAGTGAGTCG
B-82	CGATCGTGTCACCGAGTGACACCCTGTAGTGAGTCG
B-83	CGATCGTGTCACCGATCCGCACCCTGTAGTGAGTCG
B-84	CGATCGTGTCACCGAGCTCGTCCCTGTAGTGAGTCG
B-85	CGATCGTGTCACCGAGGGTGTCCCTGTAGTGAGTCG
B-86	CGATCGTGTCACCGACAAGCGCCCTGTAGTGAGTCG
B-87	CGATCGTGTCACCGAATTGCACCCTGTAGTGAGTCG
B-88	CGATCGTGTCACCGATTGTTGCCCTGTAGTGAGTCG
B-89	CGATCGTGTCACCGATTTCAGCCCTGTAGTGAGTCG
B-90	CGATCGTGTCACCGATAGGTTCCCTGTAGTGAGTCG
B-91	CGATCGTGTCACCGATCAGGTCCCTGTAGTGAGTCG
B-92	CGATCGTGTCACCGAAAGTGACCCTGTAGTGAGTCG
B-93	CGATCGTGTCACCGATCGCCCCCCTGTAGTGAGTCG
B-94	CGATCGTGTCACCGAGGTGCGCCCTGTAGTGAGTCG
B-95	CGATCGTGTCACCGATACTCGCCCTGTAGTGAGTCG
B-96	CGATCGTGTCACCGAGAAAGGCCCTGTAGTGAGTCG
Oligonucleotides C
C-1	AAAAAAAAAAAAAAAAAAAAAAAAAAAAAANNNNNNCCTAAACGATCGTGTCACCGA
C-2	AAAAAAAAAAAAAAAAAAAAAAAAAAAAAANNNNNNTGGAATCGATCGTGTCACCGA
C-3	AAAAAAAAAAAAAAAAAAAAAAAAAAAAAANNNNNNTTGAGCCGATCGTGTCACCGA
C-4	AAAAAAAAAAAAAAAAAAAAAAAAAAAAAANNNNNNGGGATGCGATCGTGTCACCGA
C-5	AAAAAAAAAAAAAAAAAAAAAAAAAAAAAANNNNNNGTCCAACGATCGTGTCACCGA
C-6	AAAAAAAAAAAAAAAAAAAAAAAAAAAAAANNNNNNACACAGCGATCGTGTCACCGA
C-7	AAAAAAAAAAAAAAAAAAAAAAAAAAAAAANNNNNNATGTCCCGATCGTGTCACCGA
C-8	AAAAAAAAAAAAAAAAAAAAAAAAAAAAAANNNNNNACTTTGCGATCGTGTCACCGA
C-9	AAAAAAAAAAAAAAAAAAAAAAAAAAAAAANNNNNNCCGCTTCGATCGTGTCACCGA
C-10	AAAAAAAAAAAAAAAAAAAAAAAAAAAAAANNNNNNTTTATTCGATCGTGTCACCGA
C-11	AAAAAAAAAAAAAAAAAAAAAAAAAAAAAANNNNNNCTCCTCCGATCGTGTCACCGA
C-12	AAAAAAAAAAAAAAAAAAAAAAAAAAAAAANNNNNNTGTACCCGATCGTGTCACCGA
C-13	AAAAAAAAAAAAAAAAAAAAAAAAAAAAAANNNNNNCTCGCTCGATCGTGTCACCGA
C-14	AAAAAAAAAAAAAAAAAAAAAAAAAAAAAANNNNNNACCGACCGATCGTGTCACCGA
C-15	AAAAAAAAAAAAAAAAAAAAAAAAAAAAAANNNNNNGCAAATCGATCGTGTCACCGA
C-16	AAAAAAAAAAAAAAAAAAAAAAAAAAAAAANNNNNNAGTCCTCGATCGTGTCACCGA
C-17	AAAAAAAAAAAAAAAAAAAAAAAAAAAAAANNNNNNGAGGGCCGATCGTGTCACCGA
C-18	AAAAAAAAAAAAAAAAAAAAAAAAAAAAAANNNNNNTTACGACGATCGTGTCACCGA
C-19	AAAAAAAAAAAAAAAAAAAAAAAAAAAAAANNNNNNGTCTGGCGATCGTGTCACCGA
C-20	AAAAAAAAAAAAAAAAAAAAAAAAAAAAAANNNNNNTACATACGATCGTGTCACCGA
C-21	AAAAAAAAAAAAAAAAAAAAAAAAAAAAAANNNNNNTATTGTCGATCGTGTCACCGA
C-22	AAAAAAAAAAAAAAAAAAAAAAAAAAAAAANNNNNNAAGCATCGATCGTGTCACCGA
C-23	AAAAAAAAAAAAAAAAAAAAAAAAAAAAAANNNNNNTAAACTCGATCGTGTCACCGA
C-24	AAAAAAAAAAAAAAAAAAAAAAAAAAAAAANNNNNNCTTGTGCGATCGTGTCACCGA
C-25	AAAAAAAAAAAAAAAAAAAAAAAAAAAAAANNNNNNGTTGATCGATCGTGTCACCGA
C-26	AAAAAAAAAAAAAAAAAAAAAAAAAAAAAANNNNNNCGACTACGATCGTGTCACCGA
C-27	AAAAAAAAAAAAAAAAAAAAAAAAAAAAAANNNNNNTCTCTACGATCGTGTCACCGA
C-28	AAAAAAAAAAAAAAAAAAAAAAAAAAAAAANNNNNNCGGGACCGATCGTGTCACCGA
C-29	AAAAAAAAAAAAAAAAAAAAAAAAAAAAAANNNNNNGAAGTACGATCGTGTCACCGA
C-30	AAAAAAAAAAAAAAAAAAAAAAAAAAAAAANNNNNNAACTTTCGATCGTGTCACCGA
C-31	AAAAAAAAAAAAAAAAAAAAAAAAAAAAAANNNNNNCCCTTACGATCGTGTCACCGA
C-32	AAAAAAAAAAAAAAAAAAAAAAAAAAAAAANNNNNNGGCAACCGATCGTGTCACCGA
C-33	AAAAAAAAAAAAAAAAAAAAAAAAAAAAAANNNNNNGTACTTCGATCGTGTCACCGA
C-34	AAAAAAAAAAAAAAAAAAAAAAAAAAAAAANNNNNNAAGATCCGATCGTGTCACCGA
C-35	AAAAAAAAAAAAAAAAAAAAAAAAAAAAAANNNNNNAGTTAACGATCGTGTCACCGA
C-36	AAAAAAAAAAAAAAAAAAAAAAAAAAAAAANNNNNNATTCGCCGATCGTGTCACCGA
C-37	AAAAAAAAAAAAAAAAAAAAAAAAAAAAAANNNNNNTAGCGGCGATCGTGTCACCGA
C-38	AAAAAAAAAAAAAAAAAAAAAAAAAAAAAANNNNNNGCTTCACGATCGTGTCACCGA
C-39	AAAAAAAAAAAAAAAAAAAAAAAAAAAAAANNNNNNCTGTATCGATCGTGTCACCGA
C-40	AAAAAAAAAAAAAAAAAAAAAAAAAAAAAANNNNNNCAGAAGCGATCGTGTCACCGA
C-41	AAAAAAAAAAAAAAAAAAAAAAAAAAAAAANNNNNNGATCTCCGATCGTGTCACCGA
C-42	AAAAAAAAAAAAAAAAAAAAAAAAAAAAAANNNNNNCGTCGGCGATCGTGTCACCGA
C-43	AAAAAAAAAAAAAAAAAAAAAAAAAAAAAANNNNNNATGGAGCGATCGTGTCACCGA
C-44	AAAAAAAAAAAAAAAAAAAAAAAAAAAAAANNNNNNCGTTTTCGATCGTGTCACCGA
C-45	AAAAAAAAAAAAAAAAAAAAAAAAAAAAAANNNNNNATGCTACGATCGTGTCACCGA
C-46	AAAAAAAAAAAAAAAAAAAAAAAAAAAAAANNNNNNACCCGACGATCGTGTCACCGA
C-47	AAAAAAAAAAAAAAAAAAAAAAAAAAAAAANNNNNNTACCACCGATCGTGTCACCGA
C-48	AAAAAAAAAAAAAAAAAAAAAAAAAAAAAANNNNNNTCTAGGCGATCGTGTCACCGA
C-49	AAAAAAAAAAAAAAAAAAAAAAAAAAAAAANNNNNNAAACCCCGATCGTGTCACCGA
C-50	AAAAAAAAAAAAAAAAAAAAAAAAAAAAAANNNNNNCGCCATCGATCGTGTCACCGA
C-51	AAAAAAAAAAAAAAAAAAAAAAAAAAAAAANNNNNNTATGAACGATCGTGTCACCGA
C-52	AAAAAAAAAAAAAAAAAAAAAAAAAAAAAANNNNNNGGCGTTCGATCGTGTCACCGA
C-53	AAAAAAAAAAAAAAAAAAAAAAAAAAAAAANNNNNNGCAGCCCGATCGTGTCACCGA
C-54	AAAAAAAAAAAAAAAAAAAAAAAAAAAAAANNNNNNCACAGCCGATCGTGTCACCGA
C-55	AAAAAAAAAAAAAAAAAAAAAAAAAAAAAANNNNNNCCATCTCGATCGTGTCACCGA
C-56	AAAAAAAAAAAAAAAAAAAAAAAAAAAAAANNNNNNCATTACCGATCGTGTCACCGA
C-57	AAAAAAAAAAAAAAAAAAAAAAAAAAAAAANNNNNNGACCCTCGATCGTGTCACCGA
C-58	AAAAAAAAAAAAAAAAAAAAAAAAAAAAAANNNNNNAGAGATCGATCGTGTCACCGA
C-59	AAAAAAAAAAAAAAAAAAAAAAAAAAAAAANNNNNNCTAGGCCGATCGTGTCACCGA
C-60	AAAAAAAAAAAAAAAAAAAAAAAAAAAAAANNNNNNCTTTGACGATCGTGTCACCGA
C-61	AAAAAAAAAAAAAAAAAAAAAAAAAAAAAANNNNNNATCATGCGATCGTGTCACCGA
C-62	AAAAAAAAAAAAAAAAAAAAAAAAAAAAAANNNNNNCGCACACGATCGTGTCACCGA
C-63	AAAAAAAAAAAAAAAAAAAAAAAAAAAAAANNNNNNTCCTGCCGATCGTGTCACCGA
C-64	AAAAAAAAAAAAAAAAAAAAAAAAAAAAAANNNNNNGGTAGACGATCGTGTCACCGA
C-65	AAAAAAAAAAAAAAAAAAAAAAAAAAAAAANNNNNNACGACTCGATCGTGTCACCGA
C-66	AAAAAAAAAAAAAAAAAAAAAAAAAAAAAANNNNNNGCCACGCGATCGTGTCACCGA
C-67	AAAAAAAAAAAAAAAAAAAAAAAAAAAAAANNNNNNGGACGCCGATCGTGTCACCGA
C-68	AAAAAAAAAAAAAAAAAAAAAAAAAAAAAANNNNNNGCGTTCCGATCGTGTCACCGA
C-69	AAAAAAAAAAAAAAAAAAAAAAAAAAAAAANNNNNNATAAGTCGATCGTGTCACCGA
C-70	AAAAAAAAAAAAAAAAAAAAAAAAAAAAAANNNNNNCATCCACGATCGTGTCACCGA
C-71	AAAAAAAAAAAAAAAAAAAAAAAAAAAAAANNNNNNACAATACGATCGTGTCACCGA
C-72	AAAAAAAAAAAAAAAAAAAAAAAAAAAAAANNNNNNCAACGTCGATCGTGTCACCGA
C-73	AAAAAAAAAAAAAAAAAAAAAAAAAAAAAANNNNNNTAATTCCGATCGTGTCACCGA
C-74	AAAAAAAAAAAAAAAAAAAAAAAAAAAAAANNNNNNAGATGGCGATCGTGTCACCGA
C-75	AAAAAAAAAAAAAAAAAAAAAAAAAAAAAANNNNNNTGATCACGATCGTGTCACCGA
C-76	AAAAAAAAAAAAAAAAAAAAAAAAAAAAAANNNNNNAATACGCGATCGTGTCACCGA
C-77	AAAAAAAAAAAAAAAAAAAAAAAAAAAAAANNNNNNCTGCCGCGATCGTGTCACCGA
C-78	AAAAAAAAAAAAAAAAAAAAAAAAAAAAAANNNNNNAGTGTCCGATCGTGTCACCGA
C-79	AAAAAAAAAAAAAAAAAAAAAAAAAAAAAANNNNNNGCGGAACGATCGTGTCACCGA
C-80	AAAAAAAAAAAAAAAAAAAAAAAAAAAAAANNNNNNTGCGAGCGATCGTGTCACCGA
C-81	AAAAAAAAAAAAAAAAAAAAAAAAAAAAAANNNNNNGTATACCGATCGTGTCACCGA
C-82	AAAAAAAAAAAAAAAAAAAAAAAAAAAAAANNNNNNGTGACACGATCGTGTCACCGA
C-83	AAAAAAAAAAAAAAAAAAAAAAAAAAAAAANNNNNNTCCGCACGATCGTGTCACCGA
C-84	AAAAAAAAAAAAAAAAAAAAAAAAAAAAAANNNNNNGCTCGTCGATCGTGTCACCGA
C-85	AAAAAAAAAAAAAAAAAAAAAAAAAAAAAANNNNNNGGGTGTCGATCGTGTCACCGA
C-86	AAAAAAAAAAAAAAAAAAAAAAAAAAAAAANNNNNNCAAGCGCGATCGTGTCACCGA
C-87	AAAAAAAAAAAAAAAAAAAAAAAAAAAAAANNNNNNATTGCACGATCGTGTCACCGA
C-88	AAAAAAAAAAAAAAAAAAAAAAAAAAAAAANNNNNNTTGTTGCGATCGTGTCACCGA
C-89	AAAAAAAAAAAAAAAAAAAAAAAAAAAAAANNNNNNTTTCAGCGATCGTGTCACCGA
C-90	AAAAAAAAAAAAAAAAAAAAAAAAAAAAAANNNNNNTAGGTTCGATCGTGTCACCGA
C-91	AAAAAAAAAAAAAAAAAAAAAAAAAAAAAANNNNNNTCAGGTCGATCGTGTCACCGA
C-92	AAAAAAAAAAAAAAAAAAAAAAAAAAAAAANNNNNNAAGTGACGATCGTGTCACCGA
C-93	AAAAAAAAAAAAAAAAAAAAAAAAAAAAAANNNNNNTCGCCCCGATCGTGTCACCGA
C-94	AAAAAAAAAAAAAAAAAAAAAAAAAAAAAANNNNNNGGTGCGCGATCGTGTCACCGA
C-95	AAAAAAAAAAAAAAAAAAAAAAAAAAAAAANNNNNNTACTCGCGATCGTGTCACCGA
C-96	AAAAAAAAAAAAAAAAAAAAAAAAAAAAAANNNNNNGAAAGGCGATCGTGTCACCGA

## Sheet: ST4_Library construction
Oligonucleotide sequences used in Microwell-seq.
TSO LNA	ACACTCTTTCCCTACACGACGCCCAArGrG+G
dn-TSO	ACACTCTTTCCCTACACGACGCCCANNNGGNNNB
TSO-PCR	ACACTCTTTCCCTACACGAC*G*C
P5 primer for MGI	5'P-GAACGACATGGCTACGATCCGACTTACACTCTTTCCCTACACGACGCTCT*T*C
2100 primer P5 for MGI	5'P-GAACGACATGGCTACGATCCGAC
2100 primer P7 for MGI	TGTGAGCCAAGGAGTTGTTGTCTTC
Indexed P7
N01	TGTGAGCCAAGGAGTTGTTGTCTTCATCGGACCTAGTCTCGTGGGCTCGG
N02	TGTGAGCCAAGGAGTTGTTGTCTTCGATTCCGTCCGTCTCGTGGGCTCGG
N03	TGTGAGCCAAGGAGTTGTTGTCTTCCGGCAGTAAGGTCTCGTGGGCTCGG
N04	TGTGAGCCAAGGAGTTGTTGTCTTCTCAATTAGGTGTCTCGTGGGCTCGG
N05	TGTGAGCCAAGGAGTTGTTGTCTTCCGGATACGAAGTCTCGTGGGCTCGG
N06	TGTGAGCCAAGGAGTTGTTGTCTTCGCTCGTTACCGTCTCGTGGGCTCGG
N07	TGTGAGCCAAGGAGTTGTTGTCTTCTTATACGTTGGTCTCGTGGGCTCGG
N08	TGTGAGCCAAGGAGTTGTTGTCTTCAACGCGACGTGTCTCGTGGGCTCGG
N09	TGTGAGCCAAGGAGTTGTTGTCTTCGCTAGCAGAAGTCTCGTGGGCTCGG
N10	TGTGAGCCAAGGAGTTGTTGTCTTCCTATCTTCCTGTCTCGTGGGCTCGG
N11	TGTGAGCCAAGGAGTTGTTGTCTTCAAGCAAGAGCGTCTCGTGGGCTCGG
N12	TGTGAGCCAAGGAGTTGTTGTCTTCTGCGTGCTTGGTCTCGTGGGCTCGG
N13	TGTGAGCCAAGGAGTTGTTGTCTTCCGGATTGCCGGTCTCGTGGGCTCGG
N14	TGTGAGCCAAGGAGTTGTTGTCTTCGAATCCTGATGTCTCGTGGGCTCGG
N15	TGTGAGCCAAGGAGTTGTTGTCTTCTCTGGAATGAGTCTCGTGGGCTCGG
N16	TGTGAGCCAAGGAGTTGTTGTCTTCATCCAGCATCGTCTCGTGGGCTCGG
N25	TGTGAGCCAAGGAGTTGTTGTCTTCTTGTCCTCTAGTCTCGTGGGCTCGG
N26	TGTGAGCCAAGGAGTTGTTGTCTTCATTCGCTAGGGTCTCGTGGGCTCGG
N28	TGTGAGCCAAGGAGTTGTTGTCTTCACAGCTCAGCGTCTCGTGGGCTCGG
N29	TGTGAGCCAAGGAGTTGTTGTCTTCTATCTAGGTTGTCTCGTGGGCTCGG
N30	TGTGAGCCAAGGAGTTGTTGTCTTCGAGATGGCAAGTCTCGTGGGCTCGG
N32	TGTGAGCCAAGGAGTTGTTGTCTTCGCCGATAGCGGTCTCGTGGGCTCGG
N33	TGTGAGCCAAGGAGTTGTTGTCTTCCCATCGTTGCGTCTCGTGGGCTCGG
N34	TGTGAGCCAAGGAGTTGTTGTCTTCTGAACGATTAGTCTCGTGGGCTCGG
N35	TGTGAGCCAAGGAGTTGTTGTCTTCTAGAGCGAACGTCTCGTGGGCTCGG
N36	TGTGAGCCAAGGAGTTGTTGTCTTCATGTGTGAGAGTCTCGTGGGCTCGG
N37	TGTGAGCCAAGGAGTTGTTGTCTTCATCCTAACAGGTCTCGTGGGCTCGG
N38	TGTGAGCCAAGGAGTTGTTGTCTTCCGCGTCTGCGGTCTCGTGGGCTCGG
N39	TGTGAGCCAAGGAGTTGTTGTCTTCGATGATCCTTGTCTCGTGGGCTCGG
N41	TGTGAGCCAAGGAGTTGTTGTCTTCATGCATCTAAGTCTCGTGGGCTCGG
N42	TGTGAGCCAAGGAGTTGTTGTCTTCAGCTCTGGACGTCTCGTGGGCTCGG
N43	TGTGAGCCAAGGAGTTGTTGTCTTCCTATCACGTGGTCTCGTGGGCTCGG
N44	TGTGAGCCAAGGAGTTGTTGTCTTCGGACTAGTGGGTCTCGTGGGCTCGG
N45	TGTGAGCCAAGGAGTTGTTGTCTTCGCCAAGTCCAGTCTCGTGGGCTCGG
N46	TGTGAGCCAAGGAGTTGTTGTCTTCCCTGTCAAGCGTCTCGTGGGCTCGG
N47	TGTGAGCCAAGGAGTTGTTGTCTTCTAGAGGTCTTGTCTCGTGGGCTCGG
N48	TGTGAGCCAAGGAGTTGTTGTCTTCTATGGCAACTGTCTCGTGGGCTCGG
N49	TGTGAGCCAAGGAGTTGTTGTCTTCCTGCGTACATGTCTCGTGGGCTCGG
N50	TGTGAGCCAAGGAGTTGTTGTCTTCATCTCATTAAGTCTCGTGGGCTCGG
N51	TGTGAGCCAAGGAGTTGTTGTCTTCAAGTGGCGCAGTCTCGTGGGCTCGG
N52	TGTGAGCCAAGGAGTTGTTGTCTTCGGCCTTAATGGTCTCGTGGGCTCGG
N53	TGTGAGCCAAGGAGTTGTTGTCTTCTCTGAGGCGGGTCTCGTGGGCTCGG
N55	TGTGAGCCAAGGAGTTGTTGTCTTCGATAACCGGCGTCTCGTGGGCTCGG
N56	TGTGAGCCAAGGAGTTGTTGTCTTCTCAATATTCCGTCTCGTGGGCTCGG
N57	TGTGAGCCAAGGAGTTGTTGTCTTCTCCGTTGAATGTCTCGTGGGCTCGG
N58	TGTGAGCCAAGGAGTTGTTGTCTTCCAGTACAGTTGTCTCGTGGGCTCGG
N59	TGTGAGCCAAGGAGTTGTTGTCTTCATTGAGGTACGTCTCGTGGGCTCGG
N60	TGTGAGCCAAGGAGTTGTTGTCTTCATTAGAAGTCGTCTCGTGGGCTCGG
N61	TGTGAGCCAAGGAGTTGTTGTCTTCCAACGCTTCAGTCTCGTGGGCTCGG
N62	TGTGAGCCAAGGAGTTGTTGTCTTCGGATCGCACGGTCTCGTGGGCTCGG
N63	TGTGAGCCAAGGAGTTGTTGTCTTCTGCCTTCCGAGTCTCGTGGGCTCGG
N64	TGTGAGCCAAGGAGTTGTTGTCTTCGCGACATCGGGTCTCGTGGGCTCGG
N65	TGTGAGCCAAGGAGTTGTTGTCTTCCATTCTAAGTGTCTCGTGGGCTCGG
N66	TGTGAGCCAAGGAGTTGTTGTCTTCCAGGCTTGGAGTCTCGTGGGCTCGG
N67	TGTGAGCCAAGGAGTTGTTGTCTTCATCATCGTCTGTCTCGTGGGCTCGG
N68	TGTGAGCCAAGGAGTTGTTGTCTTCGTCTTGTGAGGTCTCGTGGGCTCGG
N69	TGTGAGCCAAGGAGTTGTTGTCTTCAGTAGGAACGGTCTCGTGGGCTCGG
N70	TGTGAGCCAAGGAGTTGTTGTCTTCTCACAACCACGTCTCGTGGGCTCGG
N71	TGTGAGCCAAGGAGTTGTTGTCTTCGCAGGCCTTCGTCTCGTGGGCTCGG
N72	TGTGAGCCAAGGAGTTGTTGTCTTCTGGCAAGCTAGTCTCGTGGGCTCGG
N73	TGTGAGCCAAGGAGTTGTTGTCTTCGAGCATTGTCGTCTCGTGGGCTCGG
N74	TGTGAGCCAAGGAGTTGTTGTCTTCTGTGATTAGCGTCTCGTGGGCTCGG
N75	TGTGAGCCAAGGAGTTGTTGTCTTCCCTATGGACTGTCTCGTGGGCTCGG
N76	TGTGAGCCAAGGAGTTGTTGTCTTCTAGGCGATAGGTCTCGTGGGCTCGG
N77	TGTGAGCCAAGGAGTTGTTGTCTTCAGACCACGATGTCTCGTGGGCTCGG
N78	TGTGAGCCAAGGAGTTGTTGTCTTCGTATTAGCCAGTCTCGTGGGCTCGG
N79	TGTGAGCCAAGGAGTTGTTGTCTTCCTCTGCACTGGTCTCGTGGGCTCGG
N80	TGTGAGCCAAGGAGTTGTTGTCTTCACCAGCCTGAGTCTCGTGGGCTCGG
N81	TGTGAGCCAAGGAGTTGTTGTCTTCGCGTGAGTATGTCTCGTGGGCTCGG
N82	TGTGAGCCAAGGAGTTGTTGTCTTCCGCGGAGCATGTCTCGTGGGCTCGG
N83	TGTGAGCCAAGGAGTTGTTGTCTTCCAAGTTCACAGTCTCGTGGGCTCGG
N84	TGTGAGCCAAGGAGTTGTTGTCTTCAGCACCTCTCGTCTCGTGGGCTCGG
N85	TGTGAGCCAAGGAGTTGTTGTCTTCTTACAGTGCAGTCTCGTGGGCTCGG
N86	TGTGAGCCAAGGAGTTGTTGTCTTCTTGCCTAGGCGTCTCGTGGGCTCGG
N87	TGTGAGCCAAGGAGTTGTTGTCTTCGCTATGATGGGTCTCGTGGGCTCGG
N88	TGTGAGCCAAGGAGTTGTTGTCTTCAATTACCATGGTCTCGTGGGCTCGG
N89	TGTGAGCCAAGGAGTTGTTGTCTTCAGACATGGTGGTCTCGTGGGCTCGG
N90	TGTGAGCCAAGGAGTTGTTGTCTTCCCAGACATATGTCTCGTGGGCTCGG
N91	TGTGAGCCAAGGAGTTGTTGTCTTCACGCTTCCTTGTCTCGTGGGCTCGG
N92	TGTGAGCCAAGGAGTTGTTGTCTTCGACGTCTTGAGTCTCGTGGGCTCGG
N93	TGTGAGCCAAGGAGTTGTTGTCTTCTACTGAGCGGGTCTCGTGGGCTCGG
N94	TGTGAGCCAAGGAGTTGTTGTCTTCTGTACACACCGTCTCGTGGGCTCGG
N95	TGTGAGCCAAGGAGTTGTTGTCTTCCTTACGTGAAGTCTCGTGGGCTCGG
N96	TGTGAGCCAAGGAGTTGTTGTCTTCGTGTGGAACCGTCTCGTGGGCTCGG
N97	TGTGAGCCAAGGAGTTGTTGTCTTCAAGAATACCTGTCTCGTGGGCTCGG
N98	TGTGAGCCAAGGAGTTGTTGTCTTCGTTGCATTCGGTCTCGTGGGCTCGG
N99	TGTGAGCCAAGGAGTTGTTGTCTTCCGCCGTTGAAGTCTCGTGGGCTCGG
N100	TGTGAGCCAAGGAGTTGTTGTCTTCTTCCGCCGAGGTCTCGTGGGCTCGG
N101	TGTGAGCCAAGGAGTTGTTGTCTTCCCATTACCGTGTCTCGTGGGCTCGG
N102	TGTGAGCCAAGGAGTTGTTGTCTTCACGTCGGATCGTCTCGTGGGCTCGG
N103	TGTGAGCCAAGGAGTTGTTGTCTTCTGTATCGTGAGTCTCGTGGGCTCGG
N104	TGTGAGCCAAGGAGTTGTTGTCTTCGAAGAGAATCGTCTCGTGGGCTCGG
N114	TGTGAGCCAAGGAGTTGTTGTCTTCCTGACTCTGGGTCTCGTGGGCTCGG
N115	TGTGAGCCAAGGAGTTGTTGTCTTCACTGCCTGTTGTCTCGTGGGCTCGG
N116	TGTGAGCCAAGGAGTTGTTGTCTTCGTCATGGAGCGTCTCGTGGGCTCGG
N117	TGTGAGCCAAGGAGTTGTTGTCTTCGGATAGACATGTCTCGTGGGCTCGG
N121	TGTGAGCCAAGGAGTTGTTGTCTTCTTGATCAAGGGTCTCGTGGGCTCGG
N122	TGTGAGCCAAGGAGTTGTTGTCTTCTGCCACTTCCGTCTCGTGGGCTCGG
N123	TGTGAGCCAAGGAGTTGTTGTCTTCGTAGAATGTTGTCTCGTGGGCTCGG
N124	TGTGAGCCAAGGAGTTGTTGTCTTCGACTCGCGTCGTCTCGTGGGCTCGG
N125	TGTGAGCCAAGGAGTTGTTGTCTTCAGTGTTATAGGTCTCGTGGGCTCGG
N126	TGTGAGCCAAGGAGTTGTTGTCTTCACACGAGACTGTCTCGTGGGCTCGG
N127	TGTGAGCCAAGGAGTTGTTGTCTTCCATAGGCCGAGTCTCGTGGGCTCGG
N128	TGTGAGCCAAGGAGTTGTTGTCTTCCCGTCTGCAAGTCTCGTGGGCTCGG
Custom R1 sequencing primer A	CGCCGACGCACAGGGTGCCTCGACCGCATGGCGCGGAACCATGGTTCCGCGCACACTCTTTCCCTACACGACGCTCTTCCGATCT
Custom R1 sequencing primer B	CATGCGGTCGAGGCACCCTGTGCGTCGGCGGGCTGCATGCCGGCATGCAGCCACACTCTTTCCCTACACGACGCTCTTCCGATCT

## Sheet: ST5_Sequencing_information
Sequencing information of profiled samples.
Sample ID	Cell Number	Average UMI	Average Gene	Platform
BC_1790_CA	5649	1357	729.8	Microwell-seq
BC_1790_ADJ	12441	832.6	430.6	Microwell-seq
CRC_3919_CA	17060	936.5	518.5	Microwell-seq
CRC_3919_ADJ	13836	715.2	354.9	Microwell-seq
CRC_5443_CA	8778	1468	754.8	Microwell-seq
CRC_5443_ADJ	6570	1140.5	523.5	Microwell-seq
CRC_8801_CA	12021	805.8	425.9	Microwell-seq
CRC_8801_ADJ	6584	634.7	331.7	Microwell-seq
CRC_9015_CA	7208	950.5	468.7	Microwell-seq
CRC_9015_ADJ	6651	893.4	435.3	Microwell-seq
GBC_0042_CA	4257	1223	654.9	Microwell-seq
HCC_2220_CA	5532	640.8	420.7	Microwell-seq
HCC_2220_ADJ	4073	631.8	378.8	Microwell-seq
HCC_6606_CA	12137	1081	624.2	Microwell-seq
HCC_6606_ADJ	9664	800.5	524.8	Microwell-seq
HCC_9423_CA	5201	1232	605.8	Microwell-seq
HCC_9423_ADJ	9855	1038	628.7	Microwell-seq
ICC_1012_CA	11530	1202	636.6	Microwell-seq
ICC_1012_ADJ	13098	978.7	602.6	Microwell-seq
ICC_9950_CA	8218	809.3	497.5	Microwell-seq
ICC_9950_ADJ	13266	807.4	531.4	Microwell-seq
LUAD_1610_CA	15278	960.3	473.3	Microwell-seq
LUAD_1610_ADJ	15569	976.9	565.5	Microwell-seq
LUAD_2581_CA	15558	1092	585	Microwell-seq
LUAD_2581_ADJ	12658	994.4	563	Microwell-seq
LUAD_5777_CA	16521	1142	653.2	Microwell-seq
LUAD_5777_ADJ	20535	1131	677.3	Microwell-seq
PDAC_5108_CA	11821	1379	718	Microwell-seq
PDAC_5108_ADJ	1782	959.7	526.6	Microwell-seq

## Sheet: ST6_DEG_for_51clusters
Differentially expressed genes for 51 clusters in the pan-cancer single-cell landscape. Adjusted p values were calculated using two-sided Wilcoxon rank-sum test.
0_n	0_l	0_s	0_p	1_n	1_l	1_s	1_p	2_n	2_l	2_s	2_p	3_n	3_l	3_s	3_p	4_n	4_l	4_s	4_p	5_n	5_l	5_s	5_p	6_n	6_l	6_s	6_p	7_n	7_l	7_s	7_p	8_n	8_l	8_s	8_p	9_n	9_l	9_s	9_p	10_n	10_l	10_s	10_p	11_n	11_l	11_s	11_p	12_n	12_l
IL7R	4.17996	116.121	0	C1QA	5.10727	158.472	0	JCHAIN	7.70081	186.815	0	CCL5	4.94918	150.765	0	CCL5	4.75042	137.868	0	CD74	3.36833	134.851	0	IL1B	6.64736	149.061	0	CTSB	3.38828	115.152	0	CD3E	3.47108	84.7225	0	EPCAM	5.14371	103.284	0	IGKC	7.89176	153.461	0	COL3A1	7.98526	154.199	0	CTSB	3.63273
RPS27	1.35849	107.371	0	GRN	3.99146	147.878	0	IGKC	8.02866	175.615	0	CD8A	5.20048	102.212	0	GNLY	7.65949	136.039	0	HLA-DRA	3.51847	122.658	0	CXCL2	5.1807	124.815	0	CSF1R	3.92668	109.775	0	TRAC	3.33558	79.2781	0	KRT18	4.24057	102.345	0	IGHG4	8.63	149.513	0	COL1A1	7.73058	153.563	0	FTL	3.18917
TRAC	3.499	106.212	0	C1QB	4.77557	147.534	0	IGHA1	7.41478	151.732	0	CCL4	3.7413	98.5372	0	NKG7	5.43308	109.261	0	HLA-DRB1	3.17347	112.492	0	IER3	4.18232	123.477	0	HLA-DRA	3.51441	108.799	0	MT-CYB	2.10934	72.2679	0	CEACAM6	5.29419	97.2592	0	IGHG1	8.26261	140.973	0	COL1A2	7.57778	153.015	0	SPP1	6.19652
CD3E	3.37608	103.165	0	MARCO	5.72263	147.133	0	SSR4	4.24714	131.518	0	CD3E	3.57985	98.1256	0	GZMB	6.08185	102.177	0	PSAP	2.40409	103.61	0	SOD2	4.3541	123.477	0	C1QB	3.91424	105.076	0	MT-ND4	2.12057	70.873	0	CEACAM5	5.87712	91.661	0	XBP1	4.30317	132.006	0	BGN	6.91367	142.287	0	PSAP	2.58119
BTG1	2.19279	102.714	0	CXCL16	4.22016	145.005	0	JUN	2.23859	116.149	0	BTG1	2.12261	84.4563	0	PRF1	5.43455	96.3044	0	HLA-DPA1	3.08766	101.525	0	PLAUR	4.72136	122.372	0	HLA-DRB1	3.33291	104.379	0	IL7R	3.35675	70.772	0	CD24	4.95527	91.1207	0	SSR4	4.65904	127.416	0	SPARC	6.20348	140.426	0	HLA-DRA	3.02563
FYB	2.4427	99.8225	0	APOC1	4.78325	144.924	0	XBP1	3.36449	116.066	0	TRAC	3.20415	83.8498	0	FGFBP2	7.92605	90.3825	0	HLA-DPB1	3.0451	100.595	0	LYZ	3.76514	121.637	0	TYROBP	3.30991	100.015	0	CCL5	2.95451	70.6585	0	S100A6	2.64081	86.5214	0	IGHG3	7.779	126.342	0	COL6A3	6.89486	126.117	0	CTSD	2.97767
TNFAIP3	2.39786	99.2234	0	FBP1	4.99473	141.676	0	HERPUD1	3.497	114.836	0	FYB	2.30197	80.0278	0	GZMH	4.88708	80.4902	0	CST3	2.55561	91.9825	0	CXCL8	5.36599	120.347	0	FCER1G	3.35345	99.514	0	MT-ND2	2.03285	69.661	0	ELF3	4.16619	86.4702	0	HERPUD1	3.55462	101.553	0	FN1	4.85927	124.412	0	CD74	2.71446
ETS1	2.76193	89.4578	0	TYROBP	4.02557	141.238	0	IGHA2	6.74189	111.027	0	CCL4L2	3.49067	77.7839	0	RUNX3	3.19678	79.948	0	FTL	2.25645	85.3997	0	NAMPT	4.23078	120.295	0	HLA-DPA1	3.15413	97.9767	0	ETS1	2.7177	68.2285	0	KRT8	4.14941	86.4522	0	IGHGP	7.3557	98.959	0	DCN	6.52218	123.973	0	CCL3	4.38581
ZFP36L2	1.85687	81.8605	0	HLA-DRB6	4.2439	140.496	0	HSP90B1	2.74854	110.031	0	RPS27	1.19286	76.683	0	HLA-E	1.60432	78.481	0	LYZ	2.7164	84.323	0	NFKBIA	2.87927	118.711	0	HLA-DPB1	3.12521	97.1782	0	MT-ATP6	2.02369	67.0957	0	MT-CO3	2.49256	80.6981	0	PIM2	4.25029	90.8881	0	COL5A1	7.16024	123.464	0	HLA-DRB1	2.69502
RPS18	0.909529	79.4035	0	ALDH2	4.49133	140.023	0	RPLP1	1.19509	97.8065	0	ETS1	2.70337	76.1911	0	CD247	4.14996	76.6207	0	HLA-DQB1	2.76429	81.4318	0	C5AR1	4.41225	113.522	0	CD68	3.493	96.9211	0	FYB	2.19992	65.5384	0	CLDN4	4.16751	80.26	0	CD79A	4.74152	90.7476	0	COL6A1	6.04131	119.074	0	FTH1	2.10751
RPS12	0.834648	79.3901	0	CD68	4.32802	139.083	0	BTG2	2.48701	97.0157	0	TRBC2	3.28703	74.378	0	PTPRC	2.50886	76.2796	0	CTSB	2.31288	78.5272	0	SRGN	2.96721	110.077	0	C1QC	3.77685	94.3519	0	MT-ND1	1.88437	64.2533	0	KRT19	4.03634	80.2022	0	HSP90B1	2.59341	89.5377	0	LUM	6.74969	118.907	0	GLUL	2.56886
RPL10	0.779419	76.0761	0	FABP4	6.34612	137.409	0	AL928768.3	5.72342	86.0898	0	DUSP2	2.52079	73.1954	0	CCL4	3.0378	73.1282	0	TYROBP	2.63686	75.8106	0	SAT1	2.97901	109.298	0	NPC2	2.94099	92.8476	0	RPS27	1.24626	63.8692	0	GPRC5A	4.33397	76.6335	0	ITM2C	3.86809	81.0933	0	THBS2	7.82134	116.409	0	CXCL8	4.23866
CD40LG	4.59195	74.8124	0	CTSD	3.66841	137.233	0	CD79A	4.1634	86.0423	0	HLA-E	1.2657	67.8244	0	KLRD1	4.62694	72.9986	0	C1QB	3.08726	74.7733	0	FTH1	2.63732	109.194	0	FTL	2.86846	92.5869	0	MTATP6P1	1.52968	63.6424	0	MT-ND4	2.08743	69.2481	0	MZB1	4.85665	80.267	0	COL6A2	5.87699	116.38	0	S100A11	2.32425
TSC22D3	1.36077	73.6279	0	VSIG4	4.70466	135.71	0	B2M	1.03381	84.5514	0	PTPRC	2.18732	67.6153	0	LCP1	1.94215	71.1041	0	CTSS	2.33413	71.9091	0	GPR183	3.64661	100.36	0	CD74	3.05037	92.306	0	MT-ND5	1.66791	63.2315	0	S100A10	2.31628	69.1995	0	BTG2	2.32061	77.8643	0	MYL9	5.49195	113.535	0	GPNMB	3.53553
CXCR4	2.23536	72.474	0	MCEMP1	5.86408	131.546	0	PIM2	3.59119	83.1256	0	CD69	2.72112	65.7545	0	ARL4C	2.80438	70.8774	0	CSF1R	3.02901	71.676	0	OLR1	4.0557	97.574	0	HLA-DQB1	3.01285	90.6239	0	MT-CO1	1.6221	61.0413	0	TXN	2.69482	68.2675	0	IGHG2	6.34362	76.767	0	AEBP1	6.13743	112.851	0	CTSL	3.65538
RPL3	0.836449	70.9221	0	LTA4H	4.19349	130.443	0	TPT1	0.914939	76.9481	0	HLA-A	1.108	65.4137	0	ETS1	2.48568	66.116	0	HLA-DMA	2.45079	70.5147	0	G0S2	5.31293	96.538	0	GRN	2.92829	90.3799	0	BTG1	1.69175	54.6386	0	PIGR	3.34519	67.4583	0	JCHAIN	3.87912	74.0186	0	MMP2	6.13493	108.501	0	TYROBP	2.85902
HLA-E	1.05891	70.6671	0	LYZ	3.69144	129.688	0	RPL7A	0.688302	73.5566	0	LCP1	1.68209	65.162	0	IL2RG	2.1977	65.5752	0	FTH1	1.62653	69.0391	0	PSAP	2.42111	93.1197	0	HLA-DMA	2.95523	90.1432	0	TRBC2	2.76208	53.743	0	MT-CO2	2.14121	67.3171	0	MALAT1	1.32274	70.4639	0	CALD1	5.35454	106.388	0	SAT1	2.28867
RPL34	0.814673	66.136	0	ALOX5	4.02721	129.514	0	MZB1	4.22305	72.9471	0	CXCR4	2.17076	61.0696	0	HLA-C	1.31528	61.8221	0	GRN	2.28381	68.6607	0	TNFAIP3	2.91308	93.0803	0	GPNMB	3.53671	89.7275	0	RPS18	1.02128	51.4878	0	MT-ND2	1.92076	61.8211	0	POU2AF1	4.31559	63.9401	0	POSTN	7.25553	102.028	0	VIM	1.97046
EEF1A1	0.48392	65.5969	0	CD52	3.81648	129.429	0	RGS1	2.14759	72.0644	0	ZFP36L2	1.64009	61.0237	0	ITGAL	2.71813	60.2771	0	HLA-DQA1	2.55176	66.2022	0	HLA-DRA	2.91082	92.8784	0	PSAP	2.61637	89.1338	0	HLA-E	1.2136	50.2509	0	MT-ND1	1.80787	60.7747	0	DERL3	4.33895	60.232	0	C1S	5.15852	101.985	0	SOD2	3.04133
CD69	2.42285	64.1919	0	SERPINA1	4.11533	127.666	0	UBE2J1	3.51143	71.9868	0	RUNX3	2.44401	57.9229	0	HLA-A	1.15611	60.0921	0	COTL1	1.81963	64.2571	0	CXCL3	4.58206	91.6076	0	CTSZ	3.12729	89.1273	0	PTPRC	1.88459	49.6744	0	CLDN3	4.21217	59.9617	0	TSC22D3	1.37339	58.7067	0	COL5A2	7.07346	100.668	0	LYZ	2.5805
ARHGDIB	1.23367	64.1657	0	LGALS3	3.65893	126.743	0	RPL10	0.630713	70.773	0	EVL	2.07077	54.6266	0	GZMA	3.68694	59.8895	0	C1QA	2.83119	63.1652	0	BCL2A1	4.53151	91.268	0	CTSD	2.82691	88.4809	0	ZFP36L2	1.54259	48.2415	0	HMGA1	2.62067	59.5918	0	NEAT1	1.9929	56.6549	0	IGFBP7	4.64857	96.6686	0	FCER1G	2.80911
TRBC2	2.6919	63.6861	0	FTL	3.21668	126.723	0	POU2AF1	4.10052	65.9517	0	ARHGDIB	1.22715	53.272	0	CX3CR1	5.24606	59.275	0	TPP1	1.68255	61.1216	0	FCN1	4.87733	90.2254	0	CTSS	2.84626	87.8731	0	RPS12	0.860208	47.7125	0	TMPRSS4	4.40123	59.0134	0	SPCS1	2.26873	55.4653	0	HTRA1	5.565	95.5845	0	IER3	2.85668
RPS23	0.65434	63.2738	0	NCF2	4.05495	124.68	0	DNAJB1	1.46504	64.8269	0	TNFAIP3	1.56884	52.6969	0	PFN1	1.17077	57.1626	0	TMSB4X	1.12011	60.186	0	PLEK	3.35713	88.2121	0	HLA-DQA1	3.04864	87.5874	0	CXCR4	1.93358	47.0138	0	MGST1	3.18459	58.5314	0	CECR1	2.14064	54.9018	0	TAGLN	5.24727	94.9282	0	PLAUR	3.29728
JUNB	1.00656	63.0874	0	HLA-DPA1	3.49129	124.626	0	HSPA1B	1.6098	64.8006	0	IKZF3	2.63678	52.4237	0	CD3E	2.31416	54.2835	0	FCER1G	2.25361	58.6849	0	VEGFA	3.39292	87.8577	0	LYZ	2.92803	87.1233	0	LCP1	1.47042	46.5933	0	NQO1	3.99786	57.7495	0	PRDX4	3.48349	53.2873	0	TIMP2	3.52228	94.8437	0	CCL3L3	3.968
RPS29	1.17082	62.5632	0	ACP5	4.69538	124.486	0	JUND	1.39981	64.3484	0	DNAJB1	1.2645	52.1099	0	IL2RB	3.37951	53.1943	0	C1QC	2.73619	54.6255	0	NR4A2	2.82257	86.2125	0	APOE	3.64116	86.8343	0	RPL3	0.946886	46.3436	0	MT-ATP6	1.80828	56.563	0	SPCS2	2.6325	51.7746	0	SERPINH1	4.87877	92.5399	0	FCGR2A	3.18084
RPS2	0.740611	61.0604	0	FCER1G	3.68867	123.81	0	ZFP36	1.18909	62.5875	0	GZMA	3.24566	49.9999	0	EFHD2	2.31668	53.1236	0	SAT1	1.51079	53.6734	0	CD74	2.55921	85.9782	0	C1QA	3.34477	85.9875	0	IL2RG	1.71578	44.9814	0	PERP	3.66423	53.9153	0	RPL7A	0.466227	51.2392	0	ACTA2	5.50335	92.4695	0	CXCL2	3.49639
HLA-A	0.79943	60.9984	0	HLA-DRB1	3.38822	123.177	0	MALAT1	0.943431	61.3318	0	FYN	2.48977	48.7033	0	PLEK	2.21342	52.8805	0	AIF1	2.44781	51.7614	0	RGS2	2.79781	85.6454	0	HLA-DMB	3.25569	84.9376	0	ARHGDIB	1.28595	44.8454	0	MT-CYB	1.73762	52.9859	0	JUN	0.961209	46.789	0	CTHRC1	7.30992	92.4212	0	CXCL3	3.86563
RPS14	0.720999	60.9087	0	SERPING1	3.53402	121.771	0	SPCS1	2.18571	61.0053	0	NR4A2	1.5221	47.61	0	SUN2	2.32483	52.841	0	CECR1	1.84107	51.6463	0	CTSS	2.70203	84.1567	0	AIF1	3.1853	83.6514	0	CD69	2.09831	42.8462	0	SOX9	4.66633	52.8939	0	SEL1L3	2.89208	46.6199	0	CALU	3.85689	92.3649	0	GRN	2.41256
RPS6	0.72931	60.2526	0	OLR1	4.14573	121.76	0	HSP90AA1	0.981205	60.6196	0	HLA-C	0.891354	47.6076	0	CST7	3.74712	52.6642	0	CTSD	1.66948	51.2428	0	CDKN1A	2.82262	83.4074	0	GLUL	2.63085	83.6185	0	RPS29	1.17128	42.5989	0	MYC	3.12757	52.8367	0	FKBP11	3.61789	46.5606	0	C1R	4.95581	91.6705	0	C1QB	2.92775
RPS19	0.855628	60.2082	0	HLA-DRA	3.43679	120.364	0	TSC22D3	1.19261	60.3721	0	HLA-B	0.686576	46.5757	0	RPS27	0.925578	52.1228	0	CXCL16	1.99642	49.3584	0	MT-RNR2	2.34297	82.7296	0	CD163	3.58912	83.5266	0	RPL34	0.860943	41.3092	0	TSPAN8	3.794	52.0259	0	RPLP1	0.439596	46.2878	0	LGALS1	3.30201	88.9361	0	CSF1R	2.9024
SPOCK2	3.0633	59.6505	0	S100A4	3.47204	120.291	0	FOSB	1.42591	59.8262	0	EMB	2.05911	46.3886	0	FLNA	1.77992	51.0615	0	LAPTM5	1.57197	47.8981	0	HBEGF	3.93833	82.1365	0	CST3	2.59751	83.3134	0	RPL10	0.734817	41.3032	0	IFI27	2.68902	51.2671	0	RRBP1	2.17951	44.628	0	C11orf96	4.62103	88.7046	0	CTSZ	2.65261
RPL13	0.871579	59.2176	0	GLUL	3.2013	119.985	0	DERL3	4.01973	59.2	0	TSC22D3	1.01168	46.016	0	RAC2	1.93541	50.7518	0	TMSB10	0.902561	47.6734	0	ZFP36	2.10033	82.0455	0	FCGR2A	3.15952	81.586	0	SPOCK2	2.66198	41.2244	0	GAPDH	1.5848	50.536	0	RPL10	0.344695	44.308	0	FSTL1	5.55747	87.1145	0	SRGN	1.90197
PTPRC	1.67184	56.7343	0	MRC1	4.57261	119.734	0	RPL3	0.610877	57.6989	0	IL2RG	1.56223	45.9003	0	CALM1	1.26649	48.2601	0	ACTB	0.850063	47.5859	0	CD83	3.38121	81.9433	0	SLCO2B1	3.51812	80.2589	0	AHNAK	1.01601	41.1816	0	MUC13	4.29399	50.4699	0	SLAMF7	2.9315	43.6345	0	VCAN	4.38656	87.0307	0	NFKBIA	1.67594
LCP1	1.24499	56.2787	0	HLA-DQB1	3.40701	116.915	0	SPCS2	2.5513	56.7839	0	RPS12	0.584791	45.7908	0	ITGB2	1.76042	47.9375	0	S100A11	1.24898	46.7723	0	SOCS3	3.04061	78.4098	0	MS4A6A	3.52165	80.076	0	EMB	2.01348	41.0156	0	HSPD1	2.03759	50.365	0	SEC11C	3.00993	43.2566	0	SFRP2	7.26278	85.8618	0	FCGR3A	2.86923
EVL	1.82369	53.1805	0	CTSS	3.24896	115.92	0	ITM2C	2.54061	52.9695	0	HSPA8	1.09671	43.1077	0	ABHD17A	2.49194	47.911	0	CD68	2.10509	46.5628	0	ITGAX	3.08992	75.8762	0	LILRB4	4.03264	79.3002	0	RPL32	1.01245	40.9747	0	IER3	2.04941	50.364	0	TMEM59	1.52357	42.9794	0	CCDC80	5.80474	84.3494	0	LAPTM5	2.08723
IL2RG	1.565	53.1534	0	S100A11	2.88315	115.745	0	RPS4X	0.618797	51.9017	0	CD3D	2.71835	42.7749	0	ADGRG1	4.08964	47.2719	0	HLA-DRB6	1.996	46.5261	0	SLC2A3	2.68792	75.7728	0	TPP1	2.44354	78.564	0	TNFAIP3	1.4026	39.8228	0	PPDPF	1.76117	49.7997	0	RPN2	1.86679	42.7261	0	IGFBP5	5.25784	83.9713	0	TPP1	1.84489
DNAJB1	1.10123	53.0981	0	C1QC	4.06685	115.331	0	SLAMF7	3.01489	51.4903	0	IFNG	3.98252	42.7451	0	MSN	1.53857	46.6238	0	ITGAX	2.15792	46.4348	0	FCER1G	2.73963	75.3648	0	CYBB	3.18951	78.0561	0	RP11-761N21.2	1.58624	39.7366	0	SFN	4.03565	49.7263	0	RAB30	3.3613	41.7305	0	TIMP1	3.43437	81.9337	0	C5AR1	2.83285
EMB	2.05863	52.5183	0	CST3	3.02661	114.986	0	RAB30	3.58416	51.3346	0	ARHGEF1	1.69853	42.2174	0	ARHGDIB	1.18298	46.3281	0	HLA-DMB	2.29269	46.4313	0	ICAM1	3.19217	74.8972	0	CTSL	3.21632	77.957	0	RPL3P4	1.22006	39.5778	0	HSPB1	1.75012	48.578	0	FCRL5	4.34872	39.9308	0	FBLN1	5.17172	80.9286	0	CD68	2.64274
RPS4X	0.592887	52.4929	0	HLA-DPB1	3.25921	114.741	0	RPS18	0.312102	48.5556	0	RGS1	1.34671	41.9946	0	AHNAK	1.00348	45.8472	0	MS4A6A	2.67085	46.289	0	EREG	5.91459	74.4846	0	CXCL16	2.71528	77.5819	0	EVL	1.73458	39.4622	0	SCD	2.50112	48.428	0	FAM46C	2.88263	39.7837	0	SERPING1	2.97606	79.155	0	CSTB	2.21985
RPS3	0.835336	52.2178	0	CD74	3.15872	113.62	0	RRBP1	2.0912	48.4397	0	NKG7	2.75028	41.4711	0	TRBC1	2.71514	45.284	0	MPEG1	2.68913	45.2873	0	DUSP2	2.72058	74.4249	0	CTSH	2.52266	77.4044	0	HLA-A	0.876675	39.1362	0	ATP1B1	2.88531	48.3681	0	SDC1	3.06243	39.7644	0	THY1	6.21311	78.7498	0	PLIN2	2.83082
RPL11	0.664642	51.8846	0	CTSB	3.07679	113.466	0	SEC11C	2.99185	48.4125	0	ITGAL	1.97978	40.4872	0	CCL4L2	2.33225	44.0954	0	NPC2	1.59156	44.974	0	FCGR2A	3.13146	74.1778	0	MAFB	3.45759	77.3873	0	ARHGEF1	1.72372	38.7402	0	RPS21	1.47624	48.3188	0	SYVN1	2.5948	39.3263	0	MGP	4.27034	77.5172	0	CCL4	2.71775
TRBC1	2.75353	51.7131	0	ALOX5AP	3.67614	112.429	0	FOS	0.92594	47.3911	0	RPL10	0.510658	40.2418	0	EVL	1.78676	44.0313	0	SH3BGRL3	0.927608	43.6312	0	COTL1	2.16956	73.1885	0	LAPTM5	2.56457	77.203	0	RPL13	0.92265	38.6821	0	SLC25A5	2.04985	47.6065	0	CREB3L2	2.69353	38.4191	0	INHBA	4.24224	75.9197	0	NPC2	2.0714
RPL32	0.785095	51.5768	0	CYP27A1	4.69494	111.201	0	UBC	0.944701	46.9341	0	RPS18	0.556598	40.1598	0	SELPLG	2.02581	43.5213	0	FCGR2A	2.14605	43.1574	0	TYROBP	2.57548	73.18	0	ITGB2	2.62854	77.0965	0	TSC22D3	1.08345	38.3598	0	S100A11	1.60665	47.5319	0	RGS1	1.38649	38.2658	0	SULF1	6.48872	75.1269	0	SGK1	2.61059
LTB	3.02338	51.0481	0	LAPTM5	3.08522	110.317	0	GNAS	0.72095	46.1397	0	GZMH	3.05871	39.9796	0	CTSW	3.95195	42.9951	0	RNASET2	1.52818	42.675	0	HLA-DRB1	2.30554	72.4926	0	ITGAX	2.89525	76.3478	0	RPL11	0.847803	37.9937	0	TFF3	3.77072	47.3971	0	SEC62	1.68754	36.9593	1.84751e-296	IGFBP4	3.64016	74.8464	0	CD14	3.27789
RPS25	0.771447	50.9343	0	ANXA2	2.84014	109.566	0	FAM46C	2.89456	45.3988	0	RAC2	1.54341	39.9759	0	ADGRE5	1.65353	42.5414	0	ITM2B	1.13215	42.5554	0	CTSB	2.22296	72.2499	0	CD14	3.54488	75.479	0	RPS20	0.866578	37.9772	0	JUP	3.21998	46.8892	0	HLA-C	0.709177	36.5934	1.27045e-290	ANTXR1	6.03555	74.0535	0	PKM	1.81453
RPS20	0.663711	49.9145	0	GPNMB	3.76433	109.205	0	TMEM59	1.40087	45.3621	0	JUND	0.89149	39.7536	0	TRBC2	2.19358	42.2328	0	ARRB2	1.74105	42.1166	0	VCAN	3.71334	72.1558	0	FCGR3A	2.99421	74.959	0	TRBC1	2.49674	37.6845	0	RPL37A	1.63778	45.4444	0	OGT	1.85042	36.2088	1.4883e-284	TPM1	3.96786	72.84	0	CD83	2.66921
RPL31	0.740802	49.4246	0	SPI1	3.9199	108.686	0	RPS11	0.499356	45.2661	0	TRBC1	2.45686	39.6449	0	FYB	1.37668	41.9715	0	GNAI2	1.15996	41.587	0	FOSB	2.15921	71.5934	0	MT-ATP6	2.6591	74.0687	0	RPL23A	1.11953	37.2518	4.82826e-301	DSP	3.29803	45.3147	0	SEL1L	2.76873	36.0386	6.91857e-282	RAB31	2.97665	71.9893	0	CCL4L2	2.9135
RPL35A	0.639583	48.7743	0	CAPG	3.54857	108.194	0	PDIA6	1.77422	43.9944	0	CLEC2D	2.24728	39.5131	0	IKZF3	2.23858	41.0932	0	OAZ1	1.00022	41.0862	0	PPP1R15A	2.18143	71.2291	0	GPX1	2.67029	73.6521	0	RPS3	0.940846	36.796	1.00984e-293	ACTG1	1.39407	45.2783	0	FKBP2	2.33208	35.9169	5.4857e-280	IFITM3	2.73191	71.7231	0	CXCL16	2.28436
MALAT1	0.748987	48.6948	0	FTLP3	3.76335	107.62	0	FKBP2	2.44779	43.5222	0	ADGRE5	1.49522	38.9156	0	GNG2	2.85417	41.0587	0	MS4A7	2.32476	40.6843	0	NCF2	2.85892	67.6564	0	CTSC	2.6457	73.6273	0	CLEC2D	2.2431	36.6293	4.47428e-291	LGALS3	1.81223	44.6732	0	VIMP	2.39956	35.6703	3.67889e-276	TPM4	2.49914	71.2373	0	SDCBP	1.85488
CD52	1.54291	48.2959	0	MS4A7	3.9552	107.542	0	RPS8	0.703105	43.4427	0	JUNB	0.719338	38.0347	0	ID2	1.62177	40.8746	0	LCP1	1.17399	40.2137	0	KLF4	2.53357	66.6215	0	MFSD1	3.03004	73.244	0	RPS28	0.795111	36.0819	1.96444e-282	PLP2	2.24962	44.4413	0	PLPP5	2.89156	35.4129	3.44748e-272	SSC5D	5.9957	70.4817	0	HLA-DPA1	1.97316
RPLP1	0.395626	48.2432	0	CSTB	3.06725	106.779	0	HSPA1A	0.908676	42.8166	0	WIPF1	1.82097	37.3144	3.30473e-302	ARHGEF1	1.6799	40.4027	0	GLUL	1.23468	39.5593	0	SDCBP	2.07708	66.4264	0	HLA-DRB6	2.68042	72.5062	0	RPS6	0.763212	36.0451	7.30387e-282	CSTB	1.72498	44.3879	0	ISG20	2.59842	35.3911	7.37829e-272	COL12A1	6.55005	69.5743	0	C1QC	2.79697
RPL7A	0.383073	48.0739	0	TSPO	3.48972	106.541	0	NEAT1	1.33268	41.5783	0	SH3BGRL3	0.666694	36.9889	5.81771e-297	FCGR3A	1.98817	40.306	0	CPVL	2.39258	39.4539	0	CSF1R	2.78043	66.3009	0	SAT1	2.29163	72.5039	0	RP11-864N7.2	1.26838	35.9815	7.12754e-281	ANXA3	4.64149	44.3497	0	H1FX	2.06882	34.2057	5.70793e-254	CNN3	3.92333	68.9959	0	TGFBI	2.35647
RPS28	0.567626	47.3788	0	FTH1	2.47263	105.263	0	FTL	1.03292	41.2072	0	B2M	0.466332	36.8893	2.27975e-295	FYN	2.17587	39.7836	0	CTSH	1.42932	39.1021	0	MCL1	1.9015	66.2786	0	SGK1	2.78727	72.4646	0	RPS14	0.739881	35.7355	4.78582e-277	RPL12	1.40572	44.2784	0	HSPA1B	0.982093	33.8193	2.92105e-248	LAMB1	4.51075	68.7834	0	CCL2	3.58182
SH3BGRL3	0.679877	46.6628	0	MSR1	4.77085	104.011	0	EEF1A1	0.104197	40.8211	0	LCK	2.50932	36.6409	2.07948e-291	HLA-B	0.682785	39.0542	0	NCF2	1.94612	38.9477	0	DUSP1	1.88305	65.8937	0	RNASET2	2.37226	72.3936	0	RUNX3	1.79201	35.4366	1.95233e-272	RPL36A	1.5512	44.2346	0	ELL2	2.39264	33.7172	8.92625e-247	COL8A1	6.52352	68.0885	0	HLA-DQB1	2.05248
HLA-B	0.48823	46.3862	0	FN1	3.40653	103.946	0	NFKBIA	0.774567	39.6827	0	RPS29	0.798003	36.5066	2.80491e-289	SH3BGRL3	0.799065	38.6566	0	VSIG4	2.16596	38.6416	0	FGR	2.90863	65.3462	0	LIPA	3.26017	72.2716	0	IKZF3	2.09046	35.3972	7.77519e-272	MYH14	3.32089	43.8782	0	RPL3	0.275892	32.7474	8.79958e-233	MXRA5	6.37927	67.2351	0	HLA-DPB1	1.88466
B2M	0.42211	46.1658	0	HLA-DQA1	3.1797	102.38	0	CREB3L2	2.48054	38.9809	0	ID2	1.43885	36.4665	1.18814e-288	VAMP2	1.31076	38.5282	0	ARHGDIB	0.997663	38.552	0	CST3	1.98206	65.0996	0	CAPG	2.77933	72.1499	0	RP11-234A1.1	0.999768	35.1939	1.00792e-268	LDHA	1.80445	43.8431	0	TP53INP1	3.24793	32.6353	3.39003e-231	MXRA8	5.81989	66.0338	0	APOE	2.78407
RP11-761N21.2	1.44842	45.9633	0	FCGR3A	3.50306	101.42	0	SYVN1	2.3567	38.9742	0	AKNA	2.06398	35.3564	2.41011e-271	TBX21	4.18943	38.0647	0	PFN1	0.762777	38.3921	0	LILRB2	3.40864	64.0036	0	FTLP3	2.94886	72.0035	0	RPS4X	0.736527	34.9955	1.04323e-265	FABP1	3.69922	43.4067	0	ERLEC1	2.62217	32.6279	4.24065e-231	CREB3L1	3.82997	65.675	0	CTSS	1.89303
KLF6	0.84511	45.4988	0	CTSC	3.17401	101.264	0	FKBP11	2.96171	38.4156	0	PFN1	0.581555	35.2002	5.92876e-269	AES	1.57671	37.2513	3.60928e-301	C1orf162	1.98446	38.2839	0	PPIF	3.74651	63.9791	0	RAB31	2.58067	71.4717	0	CD40LG	2.97381	34.6668	9.72386e-261	LGALS4	3.4067	43.0508	0	UBE2J1	2.147	32.1095	8.21266e-224	EMILIN1	5.64823	65.4368	0	CAPG	2.41078
ARHGEF1	1.58985	44.3468	0	S100A10	2.68597	99.7884	0	DUSP1	0.856634	38.402	0	BRD2	1.01125	33.9646	2.1555e-250	BIN2	2.50378	37.0205	1.87006e-297	VIM	0.90286	38.1151	0	GLUL	1.96754	63.0845	0	CECR1	2.39363	71.3778	0	CD52	1.45698	34.6074	7.52795e-260	TUBA1C	2.28076	42.6461	0	PDK1	3.6814	32.0458	6.24213e-223	COL4A2	4.22635	64.7472	0	LILRB4	3.41955
RUNX3	1.7958	44.2907	0	S100A6	2.60028	98.3235	0	OGT	1.705	37.5401	4.68211e-306	KLRD1	2.7681	33.8194	2.94091e-248	TRAC	1.71779	36.7004	2.44892e-292	SLCO2B1	2.33699	37.5534	5.18962e-306	KDM6B	2.74131	61.8383	0	TGFBI	2.57055	70.5341	0	BCL11B	2.66017	34.5407	7.47362e-259	MUC3A	4.14934	42.563	0	PDIA6	1.53143	31.9399	1.82003e-221	CTGF	4.61386	63.604	0	ITGAX	2.347
SARAF	1.40352	44.1004	0	PSAP	2.57576	98.11	0	DUSP5	2.70081	37.1437	1.21091e-299	CELF2	1.38107	33.3905	5.3087e-242	AKNA	2.14267	36.6707	7.21256e-292	ALOX5	1.73517	37.106	9.2686e-299	NFKBIZ	2.58339	61.2061	0	CD4	2.7189	70.2746	0	RPS23	0.645825	34.468	9.09914e-258	SLC12A2	3.65211	42.3744	0	TMEM258	1.78146	31.833	5.48289e-220	TPM2	4.42213	62.9647	0	ANXA2	1.6055
RP11-234A1.1	0.834753	43.6582	0	C5AR1	3.29096	94.6598	0	HDLBP	1.68793	36.6674	5.1603e-292	KLF6	0.745567	33.3199	5.54374e-241	CELF2	1.52115	36.3975	1.55159e-287	SDCBP	1.17406	36.0691	2.7791e-282	S100A9	3.58189	61.0319	0	S100A11	2.26507	69.9991	0	RPL31	0.836894	34.4357	2.73254e-257	ATP5G3	1.85119	42.3634	0	SPCS3	2.30623	31.5465	4.7753e-216	NBL1	4.50793	62.7478	0	IL1B	3.1076
RPS15A	0.782115	43.6516	0	BRI3	2.74348	93.614	0	PABPC4	2.06581	36.2153	7.31507e-285	RPL3	0.440516	33.1034	7.27028e-238	MTATP6P1	0.735738	36.1996	2.0331e-284	CYBB	2.03183	36.0544	4.6528e-282	SAMSN1	3.16303	60.7719	0	SLAMF8	3.8132	69.8997	0	LTB	2.57899	34.3891	1.34321e-256	RPS3	1.28622	42.2445	0	SSR3	2.0976	31.3331	3.87544e-213	MMP14	4.34148	62.4391	0	CD163	2.72236
JUND	0.80041	43.6356	0	MT-CO2	2.63133	93.492	0	PLPP5	2.7039	36.1459	8.94835e-284	ACTB	0.448691	33.0724	2.01239e-237	PIP4K2A	2.04368	36.022	1.2313e-281	FCGR3A	1.85386	35.3899	9.53202e-272	NLRP3	4.94209	59.7272	0	APOC1	2.88621	69.6496	0	MALAT1	0.948404	34.3682	2.72066e-256	PPP1R1B	3.79701	42.1963	0	TRAM2	2.83004	31.2688	2.85832e-212	TNC	5.91493	61.946	0	CTSH	1.80665
CD3D	2.55451	43.3792	0	C1orf162	3.26388	92.9368	0	SEC62	1.47167	36.0857	7.77369e-283	ARL4C	1.50564	33.0244	9.74638e-237	UCP2	1.37967	35.9884	4.08332e-281	FGL2	2.31751	35.179	1.61588e-268	TIMP1	2.49317	58.809	0	ASAH1	2.61299	69.218	0	CD3D	2.43209	34.2948	3.34747e-255	UQCRH	1.90421	42.1296	0	LMAN1	2.28523	30.2298	2.02363e-198	GAS1	6.70825	61.5005	0	PLEK	2.19081
BCL11B	2.7983	43.3616	0	SCD	3.54101	92.7041	0	TRIB1	2.27896	36.078	1.02037e-282	CST7	2.75531	32.9342	1.89559e-235	S1PR5	5.28475	35.5117	1.03131e-273	CD163	2.14604	35.1539	3.85781e-268	FPR1	3.66326	58.8035	0	TYMP	2.78051	68.9857	0	FYN	2.02798	34.1746	2.03557e-253	ST14	2.79806	42.1117	0	NUCB2	2.36723	29.0231	6.79044e-183	CDH11	6.06683	61.2398	0	GPR183	2.10069
RPL23A	0.894201	42.8242	0	ADAMTSL4	4.60531	92.5093	0	CITED2	1.42477	35.8517	3.46714e-279	GZMK	3.96555	32.5103	1.95792e-229	RPL3	0.606537	35.0737	5.2344e-267	RAB31	1.60542	35.0902	3.56595e-267	S100A8	3.98263	58.3555	0	C5AR1	2.77897	68.7689	0	RPS21	0.894082	33.9636	2.68001e-250	PAICS	2.81105	41.8075	0	TMED10	1.30851	28.5242	1.1778e-176	LAPTM4A	2.31315	61.2343	0	CST3	1.56527
RPL13A	0.803504	42.5102	0	SLC11A1	3.86242	89.3463	0	RPS14	0.302991	35.5959	3.20699e-275	TMSB4X	0.464458	32.2466	9.91037e-226	LCK	2.45021	35.0713	5.63961e-267	ITGB2	1.38815	34.8742	6.70657e-264	CEBPB	2.45253	58.3382	0	MS4A7	2.95827	67.4471	0	RPL6	0.868811	33.724	8.85987e-247	MT-ATP8	1.78603	41.4658	0	HDLBP	1.54098	28.1242	9.69094e-172	VIM	1.98303	60.9944	0	OLR1	2.46038
HSPA8	0.914042	42.2979	0	AIF1	3.12349	89.1249	0	SEL1L3	2.16685	35.4761	2.24044e-273	LCP2	1.45475	32.1806	8.26143e-225	KLRF1	5.15128	34.2822	4.31958e-255	SAMHD1	1.7069	34.1699	2.44686e-253	JUNB	1.62911	58.1331	0	TMEM176B	2.78002	67.4216	0	RAC2	1.46346	33.5872	8.79807e-245	CDX2	5.35331	41.2819	0	CITED2	1.29945	28.1204	1.06206e-171	TIMP3	3.41432	60.6479	0	NCF2	2.28545
RPL21	0.797133	41.2312	0	ANXA5	3.09665	89.1163	0	PPIB	1.4343	35.4257	1.33139e-272	CYTIP	1.47911	32.1641	1.39343e-224	CLEC2D	2.02899	33.8616	7.17832e-249	GPX1	1.61937	34.1559	3.90215e-253	VIM	1.60882	58.1266	0	SDCBP	2.15369	66.7632	0	LCK	2.45055	33.3649	1.47554e-241	AREG	2.76129	41.0789	0	CYBA	1.44871	28.0971	2.03348e-171	MRC2	4.78077	58.0295	0	C1QA	2.30906
SLC2A3	1.34422	41.2087	0	SAMHD1	3.00774	88.7186	0	EEF2	0.60995	34.5592	1.97402e-259	PIP4K2A	1.85784	32.1148	6.74168e-224	MYO1F	2.04889	33.7614	2.1114e-247	RGS2	1.22216	33.9062	1.90429e-249	SH3BGRL3	1.47201	56.3444	0	ZNF385A	2.80353	66.108	0	ITK	2.60475	32.7671	5.57518e-233	VIL1	4.89322	40.8728	0	ATF4	1.30647	27.7727	1.76568e-167	TGFBI	2.54343	57.9835	0	HLA-DQA1	2.00843
RGS1	1.13608	40.8695	0	HEXB	2.9879	88.1956	0	ANKRD36BP2	4.59345	34.5392	3.91169e-259	CD96	2.658	31.9117	4.45448e-221	SPON2	3.29569	33.5025	1.27272e-243	RAB7A	0.785073	33.2148	2.2966e-239	ITGB2	2.06558	56.1964	0	SPP1	4.03557	65.9296	0	ARL4C	1.60907	32.6322	4.56097e-231	MT-RNR2	1.42144	40.775	0	SERP1	1.40131	27.6869	1.88507e-166	ISLR	5.9817	57.9393	0	SH3BGRL3	1.20002
RPL3P4	0.891013	40.4737	0	GRINA	2.89075	87.9119	0	VIMP	2.13241	34.3302	5.21949e-256	ITK	2.46457	31.8658	1.90829e-220	B2M	0.532387	33.3796	7.71373e-242	CTSZ	1.56052	33.0928	1.29894e-237	TPP1	1.67769	56.1368	0	CD84	2.84673	65.4461	0	RP11-543P15.1	1.50092	32.0285	1.36514e-222	ANXA4	2.11899	40.0658	0	ANKRD36BP2	4.13593	27.5607	6.07541e-165	ACTN1	2.91775	57.0442	0	RNASET2	1.72657
CLEC2D	2.08232	39.9659	0	MT-ND3	2.53253	87.8972	0	RPL8	0.606546	33.9178	6.78924e-250	EEF1A1	0.237552	31.8531	2.84241e-220	EMB	1.60615	32.9487	1.23007e-235	TGFBI	1.53997	32.7964	2.25508e-233	LAPTM5	1.88089	56.123	0	PLD3	2.64845	65.3976	0	RPL14	0.801509	32.0117	2.31291e-222	CD9	1.90384	39.7106	0	PPIB	1.3129	27.5097	2.45729e-164	PCOLCE	5.48702	56.7414	0	ITGB2	1.80824
ITK	2.67809	39.6816	0	CD81	2.37151	87.6582	0	HSPA5	1.36856	33.8613	4.59017e-249	TNF	2.52348	31.8478	3.33238e-220	NFATC2	2.34735	32.8319	5.65524e-234	LILRB2	2.24046	32.7134	3.35628e-232	FTL	1.73624	55.694	0	TIMP2	2.26957	64.9783	0	RPS25	0.789426	31.9767	7.0129e-222	HNRNPAB	1.82582	39.6486	0	ST6GAL1	2.44581	27.2647	1.99795e-161	PDGFRB	4.47681	56.5715	0	ALOX5AP	2.13636
AHNAK	0.565905	39.6397	0	MT-CO3	2.52626	87.1748	0	SSR3	2.01808	33.811	2.48726e-248	CD2	2.51797	31.7858	2.38259e-219	FCRL6	4.11491	32.6438	2.63792e-231	C5AR1	1.71989	32.1078	1.10268e-223	PNRC1	2.33164	55.6883	0	ARRB2	2.28956	64.8377	0	ITGAL	1.75884	31.8783	1.59371e-220	CLDN7	2.88118	39.3774	0	CLPTM1L	2.16987	26.9027	3.58092e-157	SERPINF1	4.04987	55.3651	0	LGALS1	1.80219
RP11-864N7.2	1.05937	39.5119	0	CTSZ	2.80539	86.1613	0	RPN2	1.36842	33.5977	3.19286e-245	BCL11B	2.41286	31.5717	2.08616e-216	PPP1R18	1.51522	32.3359	5.68475e-227	SRGN	0.907602	31.8635	2.7245e-220	AREG	3.57029	55.6658	0	VSIG4	2.8389	64.7754	0	RPS15A	0.868253	31.3617	1.97573e-213	S100A14	3.60212	38.9581	0	PTK2B	1.33134	26.3257	1.65081e-150	PTRF	3.65926	55.3028	0	G0S2	3.2819
ZC3HAV1	1.57886	39.2893	0	PLBD1	3.60896	85.9831	0	CECR1	1.22907	32.9838	2.3888e-236	MALAT1	0.613799	31.4893	2.78451e-215	JAK1	1.3319	31.9551	1.15793e-221	CD4	1.65729	31.777	4.23586e-219	MT-RNR1	1.59728	55.1669	0	BRI3	2.19589	64.727	0	RPS19	0.727199	31.2837	2.2548e-212	GPX2	3.63593	38.9466	0	PECAM1	1.66533	26.0675	1.38839e-147	TMEM158	5.63649	55.0778	0	BRI3	1.76517
RPS21	0.635981	39.253	0	PNPLA6	4.15528	84.6706	0	H1FX	1.81299	32.8518	1.83742e-234	IL2RB	2.32598	31.127	2.32324e-210	BTN3A2	1.6588	31.9277	2.7561e-221	GPNMB	1.76861	31.772	4.92012e-219	FOSL2	2.4891	54.4711	0	PPT1	2.71389	64.61	0	RPS2	0.655313	30.8144	4.77911e-206	RPS24	1.19734	38.8768	0	CD38	3.29068	25.8012	1.36763e-144	TGFB1I1	4.55625	53.5196	0	RAB31	1.96796
ARL4C	1.54469	38.7675	0	GSTO1	2.95932	84.5874	0	SERP1	1.43008	32.8014	9.58802e-234	CLK1	1.12682	30.8829	4.43242e-207	SYNE2	1.95744	31.8839	1.10644e-220	CTSC	1.44253	31.3207	7.52424e-213	RAB31	2.19299	53.839	0	MT-CO2	2.23917	64.02	0	RPL26	0.880644	30.6944	1.903e-204	KLF5	2.88986	38.7028	0	SELK	1.71111	25.7209	1.07506e-143	RARRES2	4.13479	53.1372	0	MAFB	2.6167
RAC2	1.3349	38.5363	0	CYBB	3.1824	84.3149	0	ZBTB38	1.8071	32.0774	1.49773e-223	CD3G	2.70564	30.7074	9.62872e-205	CD53	1.19208	31.8599	2.32737e-220	FYB	1.0671	30.8586	1.31211e-206	CD44	1.66108	53.6646	0	RNF130	2.72606	63.8683	0	RPL13A	0.860409	30.1353	4.62347e-197	FDFT1	1.97086	38.4896	0	B2M	-0.0346275	25.6126	1.71135e-142	EGR1	2.22561	52.6874	0	TMSB10	1.02248
RPL14	0.558591	38.1318	0	INHBA	3.90344	83.9093	0	EIF1	0.444853	31.6661	7.3211e-218	MYH9	0.891239	30.0915	1.30825e-196	RPS18	0.591164	31.7583	5.8576e-219	MAFB	2.05226	30.8006	7.76255e-206	TNFRSF1B	2.52517	53.5265	0	UCP2	2.17102	62.6366	0	RPL35A	0.681442	29.5181	4.45053e-189	RAN	1.7845	38.4856	0	CPEB4	2.50652	25.498	3.18332e-141	IL1R1	3.74483	52.4562	0	CD63	1.45731
NR4A2	1.08065	37.8098	0	RTN4	2.43203	83.5213	0	RPL5	0.501336	31.5747	1.31596e-216	GBP5	1.98771	29.663	4.6574e-191	RPL10	0.512445	31.3388	3.28892e-213	BRI3	1.22272	30.0659	4.00503e-196	MXD1	3.31708	53.5153	0	NCF2	2.49199	62.3251	0	RPL21	0.845757	29.0952	1.07174e-183	RPL27	1.29588	38.3824	0	SEC61A1	1.60224	25.2776	8.56005e-139	MDK	3.26289	52.3266	0	CEBPB	2.0234
TPT1	0.215191	37.4866	3.14607e-305	ATP6AP1	2.71864	83.1829	0	PDIA4	1.9449	31.0707	9.13828e-210	SPOCK2	2.00403	29.4745	1.20265e-188	CYFIP2	2.46336	31.2719	2.6581e-212	FCGRT	1.62577	29.7547	4.32557e-192	AIF1	2.41585	53.5137	0	SPI1	2.69027	62.08	0	SEPT6	1.32166	28.1605	4.3548e-172	PHGR1	3.77995	38.3562	0	HSPA5	1.20425	25.1002	7.31104e-137	MARCKS	2.66841	52.2807	0	C15orf48	2.9081
LCK	2.37277	37.4106	5.37651e-304	LRP1	3.05328	83.1388	0	PTK2B	1.34694	30.8525	7.82839e-207	RP11-761N21.2	1.1065	29.1941	4.4151e-185	CD52	1.2386	31.1094	4.18121e-210	SPI1	1.78696	29.2378	1.82566e-185	CCL20	4.34978	53.4417	0	CREG1	2.7976	62.0267	0	TCF7	2.95145	28.156	4.89728e-172	DSTN	2.11361	38.1741	0	SRPRA	1.71104	24.8884	1.44853e-134	COL16A1	5.63851	52.0755	0	SLCO2B1	2.50171
ZFP36L1	0.604989	37.4001	7.92372e-304	ANXA1	2.40234	82.8533	0	RPL18	0.611552	30.4859	5.81463e-202	TXNIP	0.741362	29.1809	6.45018e-185	BTG1	0.915651	30.9767	2.55877e-208	SGK1	1.51595	28.7576	2.04798e-179	CCL3	2.89081	53.0981	0	MT-RNR2	2.26521	61.7827	0	ZC3HAV1	1.42503	27.8424	3.17127e-168	PPA1	2.77619	38.1685	0	TPD52	2.31941	24.5499	6.1046e-131	CKAP4	3.09507	52.0145	0	RAB7A	1.14526
FYN	1.87156	37.0944	6.88585e-299	PKM	2.27628	82.8403	0	RPL34	0.23388	30.4082	6.14184e-201	PIK3R1	2.11523	29.1278	3.01849e-184	ACTB	0.501814	30.8715	6.55178e-207	STAB1	2.4184	28.7552	2.17657e-179	CCL3L3	3.09342	53.0101	0	FCGRT	2.48313	61.727	0	CELF2	1.28305	27.586	3.83527e-165	UQCRQ	1.87545	38.006	0	TPT1	0.0358132	24.2856	3.79234e-128	FSCN1	3.05687	51.8125	0	GAPDH	1.14642
FXYD5	1.00239	36.6425	1.18452e-291	APOE	3.17818	82.5494	0	TMEM258	1.55234	30.3995	7.97135e-201	VAMP2	0.971108	28.9052	1.91452e-181	TXNIP	0.851285	30.4082	9.43632e-201	IFNGR1	1.49685	28.5971	2.0163e-177	PLIN2	2.47267	52.7639	0	MPEG1	2.92895	61.558	0	LCP2	1.38453	27.5603	7.73872e-165	PCBD1	2.35591	37.8756	0	TXNDC11	2.43453	23.566	1.1147e-120	ID3	2.98494	51.6339	0	VEGFA	1.94855
DUSP2	1.25263	36.6219	2.5045e-291	SDCBP	2.30619	81.8039	0	SDC1	2.36283	30.2977	1.74907e-199	SRGN	0.73476	28.8119	2.78439e-180	PXN	2.1937	30.1699	1.28569e-197	B2M	0.385287	28.3415	2.89164e-174	HLA-DPB1	1.81304	52.7414	0	CD81	1.98075	60.9064	0	IL32	2.00373	27.5192	2.38337e-164	TGFBI	1.70271	37.6123	3.09824e-307	PRDM1	1.81745	23.2293	2.89715e-117	ADAM12	5.92421	50.7427	0	TMEM176B	2.15978
RPL39	0.456529	36.4825	4.08351e-289	NUCB1	2.73194	81.753	0	EVI2B	1.30514	29.9396	8.33163e-195	CBLB	2.06765	28.7302	2.89842e-179	YWHAZ	0.873917	29.9815	3.71419e-195	ZNF385A	1.72944	27.9821	7.21957e-170	HLA-DPA1	1.81938	52.6442	0	MT-CO3	2.20382	60.6878	0	DNAJB1	0.857203	27.415	4.12357e-163	LAD1	3.94093	37.396	1.02909e-303	GNAS	0.318536	23.2167	3.86949e-117	LGALS3BP	2.28389	50.6107	0	PLAU	2.90756
RPL6	0.548295	36.3492	5.22236e-287	COTL1	2.32579	81.5189	0	PRDX4	2.15578	29.7146	6.7543e-192	RBL2	1.76767	28.6481	3.03792e-178	KLF2	1.47916	29.8207	4.53696e-193	LIPA	1.85781	27.849	2.9524e-168	S100A11	1.5537	52.5488	0	PLEK	2.30242	60.5523	0	CD2	2.34911	27.3442	2.83236e-162	ACTN4	1.52277	37.3733	2.37183e-303	DNAJB9	2.32193	22.9409	2.22505e-114	FKBP10	5.05895	50.4262	0	SLC11A1	2.69342
CD44	0.823744	35.5746	6.42585e-275	GLIPR2	3.93571	81.3081	0	SPCS3	2.00378	29.4145	4.75002e-188	ZFP36L1	0.554911	27.9374	1.60543e-169	IKZF1	2.07334	29.6781	3.12543e-191	KCTD12	1.93297	27.1005	2.56239e-159	SERPINB9	2.91065	51.5887	0	MT-ND3	2.11642	60.5316	0	RPSA	0.901987	27.1773	2.65492e-160	CDX1	4.4775	37.2555	1.91179e-301	SPATS2	2.45587	22.6772	9.09976e-112	LRP1	2.50731	50.3412	0	BCL2A1	2.68573
PFN1	0.410406	35.3639	1.1296e-271	RAB31	2.65788	81.3016	0	FCRL5	3.41038	29.1657	6.90465e-185	CD247	2.03548	27.855	1.59529e-168	PRKCH	2.36476	29.3272	9.62497e-187	APOC1	1.52714	27.0567	8.3207e-159	ANPEP	2.85809	51.5198	0	DAB2	2.9751	60.4321	0	FXYD5	0.998148	27.1523	5.20178e-160	MARCKSL1	2.17248	37.2467	2.63408e-301	P4HB	0.919903	22.2693	8.49304e-108	PTMS	2.27133	50.1816	0	CD81	1.29512
PTMA	0.197988	35.257	4.89783e-270	HLA-DMA	2.45349	80.5814	0	TPD52	2.34273	28.2491	1.86531e-173	RPL7A	0.273707	27.8114	5.31567e-168	PYHIN1	3.18246	29.2432	1.12287e-185	CD14	1.95955	26.5669	4.16832e-153	ATP1B3	2.72354	51.3261	0	CPVL	2.83039	60.4031	0	SUN2	1.44891	27.0926	2.61198e-159	RPL36	1.32267	37.1443	1.17387e-299	CRELD2	2.33266	22.0906	4.4179e-106	EFEMP1	4.65454	50.1195	0	ICAM1	2.08178
SEPT6	1.31172	35.1188	6.32658e-268	LINC01272	4.2405	80.3199	0	RPS6	0.197668	28.1908	9.5681e-173	IL32	1.92993	27.7646	1.94377e-167	SLC9A3R1	2.21947	29.1391	2.33445e-184	YBX1	0.721663	25.8199	1.31668e-144	CD163	2.70295	51.1014	0	ATP6V1B2	2.71943	60.362	0	TXNIP	0.840152	26.944	1.44529e-157	VDAC1	2.17901	36.9748	6.21936e-297	IFNAR2	1.79411	21.9934	3.72333e-105	ARF4	2.36355	50.0829	0	AIF1	2.00352
CYTIP	1.42907	35.0725	3.20377e-267	ASAH1	2.73076	80.3194	0	TNFRSF17	4.59893	28.1729	1.5795e-172	SARAF	1.05913	27.5853	2.76236e-165	BRD2	0.921136	28.9651	3.55853e-182	MNDA	1.9228	25.7268	1.43212e-143	SLC11A1	3.00109	50.5898	0	IFNGR1	2.34955	60.2606	0	CD96	2.39899	26.2128	4.02903e-149	PMEPA1	2.76387	36.9256	3.81067e-296	HM13	1.7216	21.9138	2.13574e-104	NNMT	4.2325	49.9683	0	HLA-DMA	1.55571
CD2	2.5136	34.9245	5.63727e-265	CD63	2.23117	80.1329	0	TRAM2	2.44793	28.0565	4.12778e-171	RPS19	0.412288	27.5763	3.51982e-165	STK10	2.03446	28.7191	4.24287e-179	HCLS1	1.17294	25.6203	2.177e-142	IL1RN	4.10472	50.5832	0	FTH1	2.01309	59.479	0	EEF1A1	0.312505	26.0347	4.19131e-147	BOLA3	2.24123	36.635	1.66194e-291	MEI1	3.30585	21.8875	3.78849e-104	DPYSL3	5.19857	49.8517	0	APOC1	2.03863
TCF7	3.12301	34.563	1.59275e-259	TIMP2	2.46015	79.2349	0	RPL35A	0.297807	27.2371	2.76471e-161	PRKCH	2.2613	27.5622	5.17529e-165	IFITM2	1.32099	28.5919	1.62085e-177	MRC1	1.82883	25.5894	4.76382e-142	BCL3	2.36329	50.5001	0	GRINA	2.2528	59.1795	0	HLA-C	0.637255	25.9123	1.00474e-145	RPL37	1.38309	36.5819	1.15339e-290	SPAG4	4.11447	21.8553	7.62024e-104	FNDC1	7.58688	49.6915	0	NAMPT	1.7926
CD6	2.85343	34.4213	2.09858e-257	LGALS3BP	2.67786	78.9374	0	DNAJB9	2.37618	27.1119	8.32811e-160	RPS15A	0.576405	27.4164	2.83298e-163	TGFB1	1.48478	28.2616	1.91168e-173	ASAH1	1.33045	25.2425	3.23289e-138	ARRB2	1.97709	50.4724	0	GPR183	2.24801	59.009	0	VAMP2	0.994892	25.812	1.33325e-144	RPL8	1.1578	36.5546	3.11112e-290	TRAM1	1.47277	21.5363	7.5732e-101	CD99	2.04091	48.4788	0	CYBB	2.1319
RPS27A	0.755516	33.6406	7.24524e-246	PECAM1	2.83863	78.9005	0	TMED10	1.10974	26.9963	1.86766e-158	EOMES	3.22188	26.8627	9.47891e-157	PTP4A2	1.08345	28.2318	4.41902e-173	CD81	0.736007	25.0524	3.85452e-136	NR4A1	1.64432	50.4545	0	CD63	1.89985	58.7171	0	WIPF1	1.44686	25.7079	1.9378e-143	PHLDA2	3.94177	36.515	1.31505e-289	IGKV4-1	4.9823	21.534	7.93431e-101	ITGB5	3.24294	48.4692	0	TYMP	2.01684
[truncated: 154 more columns]

## Sheet: ST7_celltype_for_51clusters
Cell type annotations for 51 clusters in the pan-cancer single-cell landscape.
Cluster	Celltype	Celllineage	Marker	CA_percent
0	T cell	Lymphoid	IL7R, TRAC, CD3E, CD69	0.569597
1	Macrophage	Myeloid	C1QA, C1QB, CXCL16, CD68	0.0800823
2	Plasma cell	Lymphoid	JCHAIN, IGKC, CD79A, MZB1	0.392024
3	CD8-positive T cell	Lymphoid	CD8A, CD3E, TRAC, CD69	0.384204
4	NKT cell	Lymphoid	NKG7, CD3E, TRAC	0.239272
5	Anti-inflammatory macrophage	Myeloid	CD74, C1QB, C1QA, CD68	0.469744
6	Monocyte	Myeloid	IL1B, LYZ, CXCL8, G0S2, CD74, S100A8, S100A9	0.568444
7	Anti-inflammatory macrophage	Myeloid	CSF1R, C1QB, CD68, CD74, CD163	0.776855
8	T cell	Lymphoid	CD3E, TRAC, IL7R, CCL5	0.298502
9	Enterocyte	Epithelial	EPCAM, KRT18, CD24, KRT19	0.936867
10	Plasma cell	Lymphoid	IGKC, CD79A, MZB1, JCHAIN	0.7111
11	Myofibroblast	Stromal	COL3A1, COL1A2, TAGLN, ACTA2	0.962445
12	Macrophage	Myeloid	SPP1, CD74, GPNMB, C1QB	0.941163
13	Macrophage	Myeloid	CD74, CSF1R	0.340634
14	Plasma cell	Lymphoid	JCHAIN, CD79A, MZB1	0.393832
15	Endothelial cell	Endothelial	PLVAP, PECAM1, ENG	0.524379
16	B cell	Lymphoid	CD74, MS4A1, CD79A, BANK1, CD19	0.494957
17	Macrophage	Myeloid	CD74, CXCL8	0.432998
18	Vascular smooth muscle cell	Stromal	MYL9, NOTCH3, TAGLN, MYH11, ACTA2, RGS5	0.417122
19	Treg cell	Lymphoid	FOXP3, TRAC, CD3E, CD3D	0.825904
20	Mast cell	Myeloid	TPSB2, TPSAB1, GATA2, MS4A2	0.420805
21	Enterocyte	Epithelial	EPCAM, KRT18, CDX1, FABP1	0.110796
22	AT2 cell	Epithelial	SFTPB, SFTPC	0.100485
23	Malignant cell	Epithelial	MUC1, MMP7, KRT19, CEACAM6, SPINK1, LAMC2	0.996645
24	Fibroblast	Stromal	DCN, COL1A2, COL1A1	0.24926
25	CD8-positive T cell	Lymphoid	CD3E, TRAC, CD69, CD8A, NKG7	0.27706
26	Plasma cell	Lymphoid	CD79A, MZB1, JCHAIN	0.671985
27	AT2 cell	Epithelial	SFTPB, MUC1, CEACAM6, NKX2-1	0.690174
28	CD8-positive T cell	Lymphoid	CD3E, CD69, NKG7, CD8A	0.255489
29	Malignant cell	Epithelial	KRT19, KRT17, KRT18, MUC1, CEACAM6	0.958622
30	Hepatocyte	Epithelial	APOH, FGA, APOA2	0.98212
31	Goblet cell	Epithelial	MUC2, TFF3	0.348782
32	CD8-positive T cell	Lymphoid	TRAC, CD3E, CD8A, MKI67, TOP2A	0.820778
33	Enterocyte	Epithelial	KRT18	0.976474
34	Anti-inflammatory macrophage	Myeloid	CD74, C1QB, C1QA, CSF1R, CD68, CD14	0.315064
35	Hepatocyte	Epithelial	ALB, FGA, APOB, APOH, APOA2	0.996649
36	Ductal cell	Epithelial	MMP7, ANXA4, KRT18, TM4SF4, CFTR	0.070489
37	Fibroblast	Stromal	COL1A2, COL1A1, COL3A1	0.651341
38	Macrophage	Myeloid	C1QA, C1QB, CXCL16, CD68	0.084063
39	Hepatocyte	Epithelial	ALB, APOA2, APOH, APOB	0.999531
40	Anti-inflammatory macrophage	Myeloid	C1QB, C1QA, CD74, C1QC, CD68	0.461168
41	Urothelial cell	Epithelial	UCA1, KRT18, KRT7	0.996243
42	Endothelial cell	Endothelial	ENG	0.0020202
43	Enterocyte	Epithelial	FABP1, KRT18, EPCAM, KRT8	0.116221
44	Fibroblast	Stromal	COL1A2, COL3A1	0.927626
45	Endothelial cell	Endothelial	PLVAP, PECAM1, ENG	0.0345794
46	T cell	Lymphoid	CD3E, CD74	0.98251
47	Macrophage	Myeloid	C1QA, CXCL16, C1QB, CD68	0.229299
48	Acinar cell	Epithelial	PRSS1, CPB1, CPA1	0.145161
49	Dendritic cell	Myeloid	IRF8, CD74	0.561254
50	T cell	Lymphoid	CD3E, TRAC, CD69	0.426573

## Sheet: ST8_Cell_communication_BC_1790
Cellular communication results for patients BC_1790.
interaction_group	celltype_group	scaled_means	pvals
PECAM1-CD38	0_Plasma cell_IGHG high-0_Plasma cell_IGHG high	0.416862	0.001
GAS6-MERTK	0_Plasma cell_IGHG high-0_Plasma cell_IGHG high	0.784	0.001
GAS6-AXL	0_Plasma cell_IGHG high-10_Pericyte	0.969697	0.001
SDC1-ADGRA2	0_Plasma cell_IGHG high-10_Pericyte	0.775148	0.001
FTL-SCARA5	0_Plasma cell_IGHG high-11_Fibroblast	0.541222	0.001
GAS6-AXL	0_Plasma cell_IGHG high-11_Fibroblast	0.681818	0.001
SDC1-ADGRA2	0_Plasma cell_IGHG high-11_Fibroblast	0.763314	0.001
CD55-ADGRE5	0_Plasma cell_IGHG high-14_Treg cell	0.37859	0.001
SELPLG-SELL	0_Plasma cell_IGHG high-14_Treg cell	0.395745	0.001
GAS6-AXL	0_Plasma cell_IGHG high-15_Dendritic cell	0.719697	0.001
SELPLG-SELL	0_Plasma cell_IGHG high-15_Dendritic cell	0.331915	0.001
GAS6-AXL	0_Plasma cell_IGHG high-16_Fibroblast	0.727273	0.001
SDC1-ADGRA2	0_Plasma cell_IGHG high-16_Fibroblast	1	0.001
CD55-ADGRE5	0_Plasma cell_IGHG high-17_Proliferating CD8-positive T cell	0.725849	0.001
PECAM1-CD38	0_Plasma cell_IGHG high-17_Proliferating CD8-positive T cell	0.412178	0.001
SELPLG-SELL	0_Plasma cell_IGHG high-17_Proliferating CD8-positive T cell	0.285106	0.001
CD55-ADGRE5	0_Plasma cell_IGHG high-19_Proliferating Mast cell	0.558747	0.004
LRPAP1-SORT1	0_Plasma cell_IGHG high-19_Proliferating Mast cell	0.474453	0.02
PPIA-BSG	0_Plasma cell_IGHG high-1_Malignant cell	0.464912	0.001
GAS6-AXL	0_Plasma cell_IGHG high-1_Malignant cell	0.734848	0.001
CD55-ADGRE5	0_Plasma cell_IGHG high-2_CD8-positive T cell	0.872063	0.001
PECAM1-CD38	0_Plasma cell_IGHG high-2_CD8-positive T cell	0.419204	0.001
CD44-SELE	0_Plasma cell_IGHG high-3_Endothelial cell	0.60319	0.001
SELPLG-SELE	0_Plasma cell_IGHG high-3_Endothelial cell	0.810414	0.001
SELPLG-SELP	0_Plasma cell_IGHG high-3_Endothelial cell	0.408333	0.001
GAS6-AXL	0_Plasma cell_IGHG high-4_Vascular smooth muscle cell	0.954545	0.001
SDC1-ADGRA2	0_Plasma cell_IGHG high-4_Vascular smooth muscle cell	0.83432	0.001
LRPAP1-SORT1	0_Plasma cell_IGHG high-4_Vascular smooth muscle cell	0.846715	0.001
SELPLG-SELL	0_Plasma cell_IGHG high-5_Macrophage_IL1B high	0.353191	0.001
FTL-SCARA5	0_Plasma cell_IGHG high-6_Fibroblast	0.400582	0.001
GAS6-AXL	0_Plasma cell_IGHG high-6_Fibroblast	1	0.001
SDC1-ADGRA2	0_Plasma cell_IGHG high-6_Fibroblast	0.828402	0.001
CD55-ADGRE5	0_Plasma cell_IGHG high-7_Mast cell	0.375979	0.001
PECAM1-CD38	0_Plasma cell_IGHG high-8_Macrophage_C1QB high	0.370023	0.001
GAS6-AXL	0_Plasma cell_IGHG high-8_Macrophage_C1QB high	0.704545	0.001
GAS6-MERTK	0_Plasma cell_IGHG high-8_Macrophage_C1QB high	1	0.001
SELPLG-SELL	0_Plasma cell_IGHG high-8_Macrophage_C1QB high	0.293617	0.001
CD55-ADGRE5	0_Plasma cell_IGHG high-9_T cell	0.519582	0.001
SELPLG-SELL	0_Plasma cell_IGHG high-9_T cell	0.395745	0.001
THY1-ADGRE5	10_Pericyte-0_Plasma cell_IGHG high	0.503093	0.001
CXCL12-CXCR4	10_Pericyte-0_Plasma cell_IGHG high	0.434708	0.001
GAS6-MERTK	10_Pericyte-0_Plasma cell_IGHG high	0.776	0.001
COL3A1-integrin-a1b1-complex	10_Pericyte-10_Pericyte	0.264851	0.001
COL1A1-integrin-a1b1-complex	10_Pericyte-10_Pericyte	0.232222	0.001
COL1A2-integrin-a1b1-complex	10_Pericyte-10_Pericyte	0.373824	0.001
COL6A2-integrin-a1b1-complex	10_Pericyte-10_Pericyte	0.378425	0.001
COL6A1-integrin-a1b1-complex	10_Pericyte-10_Pericyte	0.329396	0.001
COL6A3-integrin-a1b1-complex	10_Pericyte-10_Pericyte	0.523883	0.001
THY1-ADGRE5	10_Pericyte-10_Pericyte	0.51134	0.001
COL14A1-integrin-a1b1-complex	10_Pericyte-10_Pericyte	0.626263	0.001
GAS6-AXL	10_Pericyte-10_Pericyte	0.962121	0.001
COL18A1-integrin-a1b1-complex	10_Pericyte-10_Pericyte	1	0.001
MPZL1-MPZL1	10_Pericyte-10_Pericyte	0.622951	0.001
SDC2-ADGRA2	10_Pericyte-10_Pericyte	0.716312	0.001
COL4A5-integrin-a1b1-complex	10_Pericyte-10_Pericyte	0.736	0.001
COL4A1-integrin-a1b1-complex	10_Pericyte-10_Pericyte	1	0.001
COL4A2-integrin-a1b1-complex	10_Pericyte-10_Pericyte	1	0.001
LAMC1-integrin-a7b1-complex	10_Pericyte-10_Pericyte	1	0.001
COL5A1-integrin-a1b1-complex	10_Pericyte-10_Pericyte	0.364362	0.001
COL5A2-integrin-a1b1-complex	10_Pericyte-10_Pericyte	0.316716	0.001
THBS1-CD36	10_Pericyte-10_Pericyte	0.753086	0.001
COL1A1-integrin-a11b1-complex	10_Pericyte-11_Fibroblast	0.218789	0.001
COL1A2-integrin-a11b1-complex	10_Pericyte-11_Fibroblast	0.354294	0.001
FTH1-SCARA5	10_Pericyte-11_Fibroblast	0.46789	0.001
FTL-SCARA5	10_Pericyte-11_Fibroblast	0.43259	0.001
COL6A2-integrin-a11b1-complex	10_Pericyte-11_Fibroblast	0.336052	0.001
COL6A1-integrin-a11b1-complex	10_Pericyte-11_Fibroblast	0.298357	0.001
COL6A3-integrin-a11b1-complex	10_Pericyte-11_Fibroblast	0.479351	0.001
FN1-integrin-a11b1-complex	10_Pericyte-11_Fibroblast	0.291667	0.001
FN1-integrin-a5b1-complex	10_Pericyte-11_Fibroblast	0.291667	0.001
COL3A1-integrin-a11b1-complex	10_Pericyte-11_Fibroblast	0.246774	0.001
COL14A1-integrin-a11b1-complex	10_Pericyte-11_Fibroblast	0.564054	0.001
GAS6-AXL	10_Pericyte-11_Fibroblast	0.666667	0.001
FBN1-integrin-a5b1-complex	10_Pericyte-11_Fibroblast	0.373272	0.001
TNFSF12-TNFRSF12A	10_Pericyte-11_Fibroblast	0.479167	0.001
COL18A1-integrin-a11b1-complex	10_Pericyte-11_Fibroblast	0.76087	0.001
MPZL1-MPZL1	10_Pericyte-11_Fibroblast	0.762295	0.001
SDC2-ADGRA2	10_Pericyte-11_Fibroblast	0.695035	0.001
COL4A5-integrin-a11b1-complex	10_Pericyte-11_Fibroblast	0.5	0.001
SEMA4C-PLXNB2	10_Pericyte-11_Fibroblast	0.87013	0.001
TGFB3-TGFBR3	10_Pericyte-11_Fibroblast	0.54717	0.001
COL4A1-integrin-a11b1-complex	10_Pericyte-11_Fibroblast	0.870091	0.001
COL4A2-integrin-a11b1-complex	10_Pericyte-11_Fibroblast	0.875354	0.001
COL5A1-integrin-a11b1-complex	10_Pericyte-11_Fibroblast	0.301235	0.001
COL5A2-integrin-a11b1-complex	10_Pericyte-11_Fibroblast	0.251351	0.001
THY1-ADGRE5	10_Pericyte-12_Plasma cell_IGKC high	0.534021	0.001
CXCL12-CXCR4	10_Pericyte-12_Plasma cell_IGKC high	0.441581	0.001
THY1-ADGRE5	10_Pericyte-13_Plasma cell_IGHA high	0.470103	0.001
CXCL12-CXCR4	10_Pericyte-13_Plasma cell_IGHA high	0.352234	0.001
ICAM1-integrin-aLb2-complex	10_Pericyte-14_Treg cell	0.555925	0.001
ICAM1-ITGAL	10_Pericyte-14_Treg cell	0.540366	0.001
IL6-IL6-receptor	10_Pericyte-14_Treg cell	1	0.001
THY1-ADGRE5	10_Pericyte-14_Treg cell	0.587629	0.001
CXCL12-CXCR4	10_Pericyte-14_Treg cell	0.683849	0.001
TNFSF12-TNFRSF25	10_Pericyte-14_Treg cell	0.828571	0.001
APP-CD74	10_Pericyte-15_Dendritic cell	0.922957	0.001
ICAM1-integrin-aXb2-complex	10_Pericyte-15_Dendritic cell	0.524096	0.001
PLAU-PLAUR	10_Pericyte-15_Dendritic cell	0.339744	0.001
ANXA1-FPR1	10_Pericyte-15_Dendritic cell	0.274102	0.048
THY1-ADGRE5	10_Pericyte-15_Dendritic cell	0.558763	0.001
CXCL12-CXCR4	10_Pericyte-15_Dendritic cell	0.532646	0.001
CSF1-CSF1R	10_Pericyte-15_Dendritic cell	0.357009	0.001
CCL21-CCR7	10_Pericyte-15_Dendritic cell	1	0.001
APP-TNFRSF21	10_Pericyte-15_Dendritic cell	0.381503	0.001
THY1-integrin-aXb2-complex	10_Pericyte-15_Dendritic cell	0.752874	0.001
THY1-ADGRE2	10_Pericyte-15_Dendritic cell	0.796875	0.001
GAS6-AXL	10_Pericyte-15_Dendritic cell	0.712121	0.001
CCL19-CCR7	10_Pericyte-15_Dendritic cell	1	0.001
COL3A1-integrin-a1b1-complex	10_Pericyte-16_Fibroblast	0.247525	0.001
COL1A1-integrin-a1b1-complex	10_Pericyte-16_Fibroblast	0.219006	0.001
COL1A2-integrin-a1b1-complex	10_Pericyte-16_Fibroblast	0.357367	0.001
COL1A1-integrin-a2b1-complex	10_Pericyte-16_Fibroblast	0.214876	0.001
COL1A2-integrin-a2b1-complex	10_Pericyte-16_Fibroblast	0.353968	0.001
COL1A1-integrin-a11b1-complex	10_Pericyte-16_Fibroblast	0.245983	0.001
COL1A2-integrin-a11b1-complex	10_Pericyte-16_Fibroblast	0.38727	0.001
CXCL2-DPP4	10_Pericyte-16_Fibroblast	0.466877	0.001
COL6A2-integrin-a1b1-complex	10_Pericyte-16_Fibroblast	0.342466	0.001
COL6A1-integrin-a1b1-complex	10_Pericyte-16_Fibroblast	0.301837	0.001
COL6A3-integrin-a1b1-complex	10_Pericyte-16_Fibroblast	0.491525	0.001
COL6A2-integrin-a2b1-complex	10_Pericyte-16_Fibroblast	0.334507	0.001
COL6A1-integrin-a2b1-complex	10_Pericyte-16_Fibroblast	0.294906	0.001
COL6A3-integrin-a2b1-complex	10_Pericyte-16_Fibroblast	0.489731	0.001
COL6A2-integrin-a11b1-complex	10_Pericyte-16_Fibroblast	0.406199	0.001
COL6A1-integrin-a11b1-complex	10_Pericyte-16_Fibroblast	0.352718	0.001
COL6A3-integrin-a11b1-complex	10_Pericyte-16_Fibroblast	0.544248	0.001
FN1-integrin-a2b1-complex	10_Pericyte-16_Fibroblast	0.289308	0.001
FN1-integrin-a11b1-complex	10_Pericyte-16_Fibroblast	0.344048	0.001
FN1-integrin-a5b1-complex	10_Pericyte-16_Fibroblast	0.344048	0.001
FN1-integrin-aVb1-complex	10_Pericyte-16_Fibroblast	0.320988	0.001
FN1-integrin-aVb5-complex	10_Pericyte-16_Fibroblast	0.320988	0.001
COL3A1-integrin-a2b1-complex	10_Pericyte-16_Fibroblast	0.242475	0.001
COL3A1-integrin-a11b1-complex	10_Pericyte-16_Fibroblast	0.281452	0.001
COL14A1-integrin-a1b1-complex	10_Pericyte-16_Fibroblast	0.581818	0.001
COL14A1-integrin-a2b1-complex	10_Pericyte-16_Fibroblast	0.582463	0.001
COL14A1-integrin-a11b1-complex	10_Pericyte-16_Fibroblast	0.646272	0.001
APP-TNFRSF21	10_Pericyte-16_Fibroblast	0.306358	0.008
GAS6-AXL	10_Pericyte-16_Fibroblast	0.719697	0.001
FBN1-integrin-a5b1-complex	10_Pericyte-16_Fibroblast	0.576037	0.001
TNFSF12-TNFRSF12A	10_Pericyte-16_Fibroblast	0.479167	0.001
COL18A1-integrin-a1b1-complex	10_Pericyte-16_Fibroblast	0.864516	0.001
COL18A1-integrin-a2b1-complex	10_Pericyte-16_Fibroblast	0.899281	0.001
COL18A1-integrin-a11b1-complex	10_Pericyte-16_Fibroblast	1	0.001
MPZL1-MPZL1	10_Pericyte-16_Fibroblast	0.811475	0.001
SDC2-ADGRA2	10_Pericyte-16_Fibroblast	0.985816	0.001
COL4A5-integrin-a11b1-complex	10_Pericyte-16_Fibroblast	0.779221	0.001
COL4A5-integrin-a2b1-complex	10_Pericyte-16_Fibroblast	0.559633	0.001
COL4A5-integrin-a1b1-complex	10_Pericyte-16_Fibroblast	0.568	0.001
SEMA4C-PLXNB2	10_Pericyte-16_Fibroblast	1	0.001
TGFB3-TGFbeta-receptor2	10_Pericyte-16_Fibroblast	0.473054	0.001
COL4A1-integrin-a1b1-complex	10_Pericyte-16_Fibroblast	0.930693	0.001
COL4A2-integrin-a1b1-complex	10_Pericyte-16_Fibroblast	0.935185	0.001
COL4A1-integrin-a11b1-complex	10_Pericyte-16_Fibroblast	1	0.001
COL4A2-integrin-a11b1-complex	10_Pericyte-16_Fibroblast	1	0.001
LAMC1-integrin-a2b1-complex	10_Pericyte-16_Fibroblast	0.948339	0.001
COL4A1-integrin-a2b1-complex	10_Pericyte-16_Fibroblast	0.947735	0.001
COL4A2-integrin-a2b1-complex	10_Pericyte-16_Fibroblast	0.951299	0.001
COL5A1-integrin-a1b1-complex	10_Pericyte-16_Fibroblast	0.308511	0.001
COL5A2-integrin-a1b1-complex	10_Pericyte-16_Fibroblast	0.255132	0.001
COL5A1-integrin-a11b1-complex	10_Pericyte-16_Fibroblast	0.409877	0.001
COL5A1-integrin-a2b1-complex	10_Pericyte-16_Fibroblast	0.294444	0.001
CXCL12-DPP4	10_Pericyte-16_Fibroblast	0.852535	0.001
COL5A2-integrin-a2b1-complex	10_Pericyte-16_Fibroblast	0.236923	0.001
COL5A2-integrin-a11b1-complex	10_Pericyte-16_Fibroblast	0.367568	0.001
ICAM1-SPN	10_Pericyte-17_Proliferating CD8-positive T cell	0.534965	0.001
ICAM1-integrin-aLb2-complex	10_Pericyte-17_Proliferating CD8-positive T cell	0.551495	0.001
ICAM1-ITGAL	10_Pericyte-17_Proliferating CD8-positive T cell	0.53606	0.001
THY1-ADGRE5	10_Pericyte-17_Proliferating CD8-positive T cell	0.861856	0.001
CXCL12-CXCR4	10_Pericyte-17_Proliferating CD8-positive T cell	0.726804	0.001
CCL8-CCR5	10_Pericyte-17_Proliferating CD8-positive T cell	1	0.001
ProstaglandinE2-byPTGES3-PTGER4	10_Pericyte-17_Proliferating CD8-positive T cell	0.51087	0.001
COL1A1-integrin-a2b1-complex	10_Pericyte-18_Malignant cell	0.224412	0.001
COL1A2-integrin-a2b1-complex	10_Pericyte-18_Malignant cell	0.365079	0.001
PLAU-PLAUR	10_Pericyte-18_Malignant cell	0.165598	0.044
COL6A2-integrin-a2b1-complex	10_Pericyte-18_Malignant cell	0.360915	0.001
COL6A1-integrin-a2b1-complex	10_Pericyte-18_Malignant cell	0.315013	0.001
COL6A3-integrin-a2b1-complex	10_Pericyte-18_Malignant cell	0.511848	0.001
FN1-integrin-a3b1-complex	10_Pericyte-18_Malignant cell	0.306918	0.001
FN1-integrin-a2b1-complex	10_Pericyte-18_Malignant cell	0.306918	0.001
FN1-integrin-aVb1-complex	10_Pericyte-18_Malignant cell	0.301235	0.001
COL3A1-integrin-a2b1-complex	10_Pericyte-18_Malignant cell	0.255017	0.001
THY1-ADGRE5	10_Pericyte-18_Malignant cell	0.389691	0.001
COL14A1-integrin-a2b1-complex	10_Pericyte-18_Malignant cell	0.611691	0.001
APP-SORL1	10_Pericyte-18_Malignant cell	0.457627	0.001
APP-TNFRSF21	10_Pericyte-18_Malignant cell	0.572254	0.001
TNFSF12-TNFRSF12A	10_Pericyte-18_Malignant cell	0.875	0.001
COL18A1-integrin-a2b1-complex	10_Pericyte-18_Malignant cell	1	0.001
COL4A5-integrin-a2b1-complex	10_Pericyte-18_Malignant cell	0.697248	0.001
LAMA3-integrin-a3b1-complex	10_Pericyte-18_Malignant cell	0.618182	0.001
SEMA4C-PLXNB2	10_Pericyte-18_Malignant cell	0.922078	0.001
TGFB3-integrin-aVb6-complex	10_Pericyte-18_Malignant cell	0.460123	0.001
TGFB3-integrin-aVb8-complex	10_Pericyte-18_Malignant cell	0.459627	0.001
TNC-integrin-aVb6-complex	10_Pericyte-18_Malignant cell	0.78903	0.001
LAMC1-integrin-a2b1-complex	10_Pericyte-18_Malignant cell	1	0.001
COL4A1-integrin-a2b1-complex	10_Pericyte-18_Malignant cell	1	0.001
COL4A2-integrin-a2b1-complex	10_Pericyte-18_Malignant cell	1	0.001
LAMC1-integrin-a6b1-complex	10_Pericyte-18_Malignant cell	1	0.001
COL5A1-integrin-a2b1-complex	10_Pericyte-18_Malignant cell	0.336111	0.001
COL5A2-integrin-a2b1-complex	10_Pericyte-18_Malignant cell	0.283077	0.001
THBS1-integrin-a3b1-complex	10_Pericyte-18_Malignant cell	0.732441	0.001
THY1-ADGRE5	10_Pericyte-19_Proliferating Mast cell	0.729897	0.001
CXCL12-CXCR4	10_Pericyte-19_Proliferating Mast cell	0.381443	0.016
APP-TNFRSF21	10_Pericyte-19_Proliferating Mast cell	0.430636	0.001
THY1-ADGRE2	10_Pericyte-19_Proliferating Mast cell	0.957031	0.001
ProstaglandinE2-byPTGES3-PTGER4	10_Pericyte-19_Proliferating Mast cell	0.543478	0.004
FN1-integrin-a3b1-complex	10_Pericyte-1_Malignant cell	0.28805	0.001
FN1-integrin-a5b1-complex	10_Pericyte-1_Malignant cell	0.280952	0.001
COL3A1-ADGRG1	10_Pericyte-1_Malignant cell	0.284912	0.001
THY1-ADGRE5	10_Pericyte-1_Malignant cell	0.375258	0.001
CSF1-CSF1R	10_Pericyte-1_Malignant cell	0.209346	0.001
APP-TNFRSF21	10_Pericyte-1_Malignant cell	0.369942	0.001
PPIA-BSG	10_Pericyte-1_Malignant cell	0.675439	0.001
GAS6-AXL	10_Pericyte-1_Malignant cell	0.727273	0.001
FBN1-integrin-a5b1-complex	10_Pericyte-1_Malignant cell	0.331797	0.001
TNFSF12-TNFRSF12A	10_Pericyte-1_Malignant cell	0.652778	0.001
MPZL1-MPZL1	10_Pericyte-1_Malignant cell	0.557377	0.001
LAMA3-integrin-a3b1-complex	10_Pericyte-1_Malignant cell	0.472727	0.001
LAMC1-integrin-a6b1-complex	10_Pericyte-1_Malignant cell	0.97048	0.001
THBS1-integrin-a3b1-complex	10_Pericyte-1_Malignant cell	0.705686	0.001
ICAM1-integrin-aLb2-complex	10_Pericyte-2_CD8-positive T cell	0.55814	0.001
ICAM1-ITGAL	10_Pericyte-2_CD8-positive T cell	0.570506	0.001
THY1-ADGRE5	10_Pericyte-2_CD8-positive T cell	0.97732	0.001
CXCL12-CXCR4	10_Pericyte-2_CD8-positive T cell	0.896907	0.001
ProstaglandinE2-byPTGES3-PTGER4	10_Pericyte-2_CD8-positive T cell	0.554348	0.001
APP-CD74	10_Pericyte-3_Endothelial cell	0.610099	0.001
CCL2-ACKR1	10_Pericyte-3_Endothelial cell	1	0.001
CXCL8-ACKR1	10_Pericyte-3_Endothelial cell	0.382105	0.001
CD44-SELE	10_Pericyte-3_Endothelial cell	0.936191	0.001
COL3A1-ADGRG1	10_Pericyte-3_Endothelial cell	0.247191	0.001
VEGFA-FLT1	10_Pericyte-3_Endothelial cell	0.42368	0.001
LIF-LIFR	10_Pericyte-3_Endothelial cell	0.460937	0.001
TGFB3-TGFBR3	10_Pericyte-3_Endothelial cell	0.377358	0.001
FN1-integrin-a8b1-complex	10_Pericyte-4_Vascular smooth muscle cell	0.317224	0.001
THY1-ADGRE5	10_Pericyte-4_Vascular smooth muscle cell	0.414433	0.001
GAS6-AXL	10_Pericyte-4_Vascular smooth muscle cell	0.94697	0.001
SDC2-ADGRA2	10_Pericyte-4_Vascular smooth muscle cell	0.780142	0.001
TNC-integrin-a8b1-complex	10_Pericyte-4_Vascular smooth muscle cell	0.8	0.001
LAMC1-integrin-a7b1-complex	10_Pericyte-4_Vascular smooth muscle cell	0.996479	0.001
APP-CD74	10_Pericyte-5_Macrophage_IL1B high	0.632483	0.001
ICAM1-integrin-aXb2-complex	10_Pericyte-5_Macrophage_IL1B high	0.565261	0.001
PLAU-PLAUR	10_Pericyte-5_Macrophage_IL1B high	0.644231	0.001
ANXA1-FPR1	10_Pericyte-5_Macrophage_IL1B high	0.387524	0.001
THY1-ADGRE5	10_Pericyte-5_Macrophage_IL1B high	0.480412	0.001
CXCL12-CXCR4	10_Pericyte-5_Macrophage_IL1B high	0.388316	0.001
CSF1-CSF1R	10_Pericyte-5_Macrophage_IL1B high	0.514019	0.001
CD99-PILRA	10_Pericyte-5_Macrophage_IL1B high	0.501931	0.001
THY1-integrin-aXb2-complex	10_Pericyte-5_Macrophage_IL1B high	0.867816	0.001
THY1-ADGRE2	10_Pericyte-5_Macrophage_IL1B high	0.789062	0.001
CCL19-CCRL2	10_Pericyte-5_Macrophage_IL1B high	1	0.001
COL1A1-integrin-a11b1-complex	10_Pericyte-6_Fibroblast	0.219407	0.001
COL1A2-integrin-a11b1-complex	10_Pericyte-6_Fibroblast	0.355061	0.001
FTH1-SCARA5	10_Pericyte-6_Fibroblast	0.319062	0.02
PLAU-PLAUR	10_Pericyte-6_Fibroblast	0.137821	0.001
COL6A2-integrin-a11b1-complex	10_Pericyte-6_Fibroblast	0.337684	0.001
COL6A1-integrin-a11b1-complex	10_Pericyte-6_Fibroblast	0.299621	0.001
COL6A3-integrin-a11b1-complex	10_Pericyte-6_Fibroblast	0.480826	0.001
FN1-integrin-a8b1-complex	10_Pericyte-6_Fibroblast	0.306072	0.001
FN1-integrin-a11b1-complex	10_Pericyte-6_Fibroblast	0.294048	0.001
FN1-integrin-a5b1-complex	10_Pericyte-6_Fibroblast	0.294048	0.001
COL3A1-integrin-a11b1-complex	10_Pericyte-6_Fibroblast	0.247581	0.001
COL14A1-integrin-a11b1-complex	10_Pericyte-6_Fibroblast	0.565966	0.001
GAS6-AXL	10_Pericyte-6_Fibroblast	0.992424	0.001
FBN1-integrin-a5b1-complex	10_Pericyte-6_Fibroblast	0.37788	0.001
TNFSF12-TNFRSF12A	10_Pericyte-6_Fibroblast	0.618056	0.001
COL18A1-integrin-a11b1-complex	10_Pericyte-6_Fibroblast	0.766304	0.001
MPZL1-MPZL1	10_Pericyte-6_Fibroblast	0.622951	0.001
SDC2-ADGRA2	10_Pericyte-6_Fibroblast	0.780142	0.001
COL4A5-integrin-a11b1-complex	10_Pericyte-6_Fibroblast	0.506494	0.001
TGFB3-TGFBR3	10_Pericyte-6_Fibroblast	0.589623	0.001
TNC-integrin-a8b1-complex	10_Pericyte-6_Fibroblast	0.764706	0.001
COL4A1-integrin-a11b1-complex	10_Pericyte-6_Fibroblast	0.873112	0.001
COL4A2-integrin-a11b1-complex	10_Pericyte-6_Fibroblast	0.878187	0.001
COL5A1-integrin-a11b1-complex	10_Pericyte-6_Fibroblast	0.303704	0.001
COL5A2-integrin-a11b1-complex	10_Pericyte-6_Fibroblast	0.254054	0.001
PLAU-PLAUR	10_Pericyte-7_Mast cell	0.166667	0.001
THY1-ADGRE5	10_Pericyte-7_Mast cell	0.585567	0.001
THY1-ADGRE2	10_Pericyte-7_Mast cell	0.949219	0.001
ProstaglandinE2-byPTGES3-PTGER4	10_Pericyte-7_Mast cell	0.440217	0.001
APP-CD74	10_Pericyte-8_Macrophage_C1QB high	0.847475	0.001
MT-RNR2-FPR3	10_Pericyte-8_Macrophage_C1QB high	0.446395	0.024
ICAM1-integrin-aLb2-complex	10_Pericyte-8_Macrophage_C1QB high	0.501661	0.001
ICAM1-ITGAL	10_Pericyte-8_Macrophage_C1QB high	0.487621	0.001
ICAM1-integrin-aMb2-complex	10_Pericyte-8_Macrophage_C1QB high	0.53114	0.001
ICAM1-integrin-aXb2-complex	10_Pericyte-8_Macrophage_C1QB high	0.599398	0.001
PLAU-PLAUR	10_Pericyte-8_Macrophage_C1QB high	0.270299	0.001
ANXA1-FPR3	10_Pericyte-8_Macrophage_C1QB high	0.383302	0.001
ANXA1-FPR1	10_Pericyte-8_Macrophage_C1QB high	0.361059	0.001
THY1-ADGRE5	10_Pericyte-8_Macrophage_C1QB high	0.513402	0.001
CXCL12-CXCR4	10_Pericyte-8_Macrophage_C1QB high	0.539519	0.001
CSF1-CSF1R	10_Pericyte-8_Macrophage_C1QB high	0.856075	0.001
APP-SORL1	10_Pericyte-8_Macrophage_C1QB high	0.386441	0.001
CD99-PILRA	10_Pericyte-8_Macrophage_C1QB high	0.675676	0.001
THY1-integrin-aXb2-complex	10_Pericyte-8_Macrophage_C1QB high	0.968391	0.001
THY1-integrin-aMb2-complex	10_Pericyte-8_Macrophage_C1QB high	0.945813	0.001
THY1-ADGRE2	10_Pericyte-8_Macrophage_C1QB high	0.761719	0.001
GAS6-AXL	10_Pericyte-8_Macrophage_C1QB high	0.69697	0.001
GAS6-MERTK	10_Pericyte-8_Macrophage_C1QB high	0.992	0.001
CCL19-CCRL2	10_Pericyte-8_Macrophage_C1QB high	0.884298	0.001
CCL8-CCR1	10_Pericyte-8_Macrophage_C1QB high	1	0.001
SEMA4C-PLXNB2	10_Pericyte-8_Macrophage_C1QB high	0.974026	0.001
THY1-ADGRE5	10_Pericyte-9_T cell	0.698969	0.001
CXCL12-CXCR4	10_Pericyte-9_T cell	0.946735	0.001
CCL21-CCR7	10_Pericyte-9_T cell	0.84106	0.001
APP-SORL1	10_Pericyte-9_T cell	0.498305	0.001
CCL19-CCR7	10_Pericyte-9_T cell	0.58547	0.001
ProstaglandinE2-byPTGES3-PTGER4	10_Pericyte-9_T cell	0.467391	0.001
CD55-ADGRE5	11_Fibroblast-0_Plasma cell_IGHG high	0.394256	0.001
THY1-ADGRE5	11_Fibroblast-0_Plasma cell_IGHG high	0.393814	0.001
CXCL14-CXCR4	11_Fibroblast-0_Plasma cell_IGHG high	0.463063	0.001
CXCL12-CXCR4	11_Fibroblast-0_Plasma cell_IGHG high	0.458763	0.001
LPAR1-ADGRE5	11_Fibroblast-0_Plasma cell_IGHG high	0.308782	0.001
GAS6-MERTK	11_Fibroblast-0_Plasma cell_IGHG high	0.736	0.001
LGALS3-MERTK	11_Fibroblast-0_Plasma cell_IGHG high	0.506579	0.001
COL3A1-integrin-a1b1-complex	11_Fibroblast-10_Pericyte	0.603135	0.001
COL1A1-integrin-a1b1-complex	11_Fibroblast-10_Pericyte	0.835746	0.001
COL1A2-integrin-a1b1-complex	11_Fibroblast-10_Pericyte	0.968652	0.001
COL6A2-integrin-a1b1-complex	11_Fibroblast-10_Pericyte	0.714041	0.001
COL6A1-integrin-a1b1-complex	11_Fibroblast-10_Pericyte	0.624672	0.001
COL6A3-integrin-a1b1-complex	11_Fibroblast-10_Pericyte	0.850539	0.001
VEGFA-NRP1	11_Fibroblast-10_Pericyte	0.362832	0.001
CD55-ADGRE5	11_Fibroblast-10_Pericyte	0.4047	0.001
THY1-ADGRE5	11_Fibroblast-10_Pericyte	0.402062	0.001
COL14A1-integrin-a1b1-complex	11_Fibroblast-10_Pericyte	1	0.001
LPAR1-ADGRE5	11_Fibroblast-10_Pericyte	0.320113	0.008
THBS2-CD36	11_Fibroblast-10_Pericyte	0.371542	0.001
PDGFD-PDGFRB	11_Fibroblast-10_Pericyte	0.95	0.001
COL15A1-integrin-a1b1-complex	11_Fibroblast-10_Pericyte	0.817308	0.001
GAS6-AXL	11_Fibroblast-10_Pericyte	0.924242	0.001
COL18A1-integrin-a1b1-complex	11_Fibroblast-10_Pericyte	0.703226	0.001
MPZL1-MPZL1	11_Fibroblast-10_Pericyte	0.762295	0.001
SDC2-ADGRA2	11_Fibroblast-10_Pericyte	0.64539	0.001
CADM3-EPB41L1	11_Fibroblast-10_Pericyte	0.603604	0.001
COL12A1-integrin-a1b1-complex	11_Fibroblast-10_Pericyte	0.452381	0.001
COL8A1-integrin-a1b1-complex	11_Fibroblast-10_Pericyte	0.595588	0.001
COL16A1-integrin-a1b1-complex	11_Fibroblast-10_Pericyte	0.751678	0.001
COL4A1-integrin-a1b1-complex	11_Fibroblast-10_Pericyte	0.445545	0.001
COL4A2-integrin-a1b1-complex	11_Fibroblast-10_Pericyte	0.546296	0.001
LAMC1-integrin-a7b1-complex	11_Fibroblast-10_Pericyte	0.816901	0.001
COL5A1-integrin-a1b1-complex	11_Fibroblast-10_Pericyte	0.803191	0.001
COL5A2-integrin-a1b1-complex	11_Fibroblast-10_Pericyte	0.510264	0.001
THBS1-CD36	11_Fibroblast-10_Pericyte	0.498457	0.001
COL1A1-integrin-a11b1-complex	11_Fibroblast-11_Fibroblast	0.811496	0.001
COL1A2-integrin-a11b1-complex	11_Fibroblast-11_Fibroblast	0.93635	0.001
FTH1-SCARA5	11_Fibroblast-11_Fibroblast	0.566769	0.001
FTL-SCARA5	11_Fibroblast-11_Fibroblast	0.670223	0.001
COL6A2-integrin-a11b1-complex	11_Fibroblast-11_Fibroblast	0.655791	0.001
COL6A1-integrin-a11b1-complex	11_Fibroblast-11_Fibroblast	0.582807	0.001
COL6A3-integrin-a11b1-complex	11_Fibroblast-11_Fibroblast	0.792035	0.001
FN1-integrin-a11b1-complex	11_Fibroblast-11_Fibroblast	0.494048	0.001
FN1-integrin-a5b1-complex	11_Fibroblast-11_Fibroblast	0.494048	0.001
COL3A1-integrin-a11b1-complex	11_Fibroblast-11_Fibroblast	0.577419	0.001
WNT2B-SFRP2	11_Fibroblast-11_Fibroblast	1	0.001
COL14A1-integrin-a11b1-complex	11_Fibroblast-11_Fibroblast	0.917782	0.001
PLA2G2A-integrin-a5b1-complex	11_Fibroblast-11_Fibroblast	0.930048	0.001
PDGFD-PDGFRB	11_Fibroblast-11_Fibroblast	0.456667	0.001
COL15A1-integrin-a11b1-complex	11_Fibroblast-11_Fibroblast	0.654008	0.001
GAS6-AXL	11_Fibroblast-11_Fibroblast	0.636364	0.001
FBN1-integrin-a5b1-complex	11_Fibroblast-11_Fibroblast	0.801843	0.001
TNFSF12-TNFRSF12A	11_Fibroblast-11_Fibroblast	0.375	0.001
COL18A1-integrin-a11b1-complex	11_Fibroblast-11_Fibroblast	0.51087	0.001
MPZL1-MPZL1	11_Fibroblast-11_Fibroblast	0.901639	0.001
SDC2-ADGRA2	11_Fibroblast-11_Fibroblast	0.631206	0.001
WNT2B-SFRP4	11_Fibroblast-11_Fibroblast	1	0.001
TGFB3-TGFBR3	11_Fibroblast-11_Fibroblast	0.5	0.001
COL12A1-integrin-a11b1-complex	11_Fibroblast-11_Fibroblast	0.311224	0.001
COL8A1-integrin-a11b1-complex	11_Fibroblast-11_Fibroblast	0.4	0.001
COL16A1-integrin-a11b1-complex	11_Fibroblast-11_Fibroblast	0.544944	0.001
PDGFD-PDGFR-complex	11_Fibroblast-11_Fibroblast	0.659091	0.001
WNT2B-SFRP1	11_Fibroblast-11_Fibroblast	1	0.001
COL4A1-integrin-a11b1-complex	11_Fibroblast-11_Fibroblast	0.362538	0.001
COL4A2-integrin-a11b1-complex	11_Fibroblast-11_Fibroblast	0.458924	0.001
COL5A1-integrin-a11b1-complex	11_Fibroblast-11_Fibroblast	0.708642	0.001
COL5A2-integrin-a11b1-complex	11_Fibroblast-11_Fibroblast	0.42973	0.001
CD55-ADGRE5	11_Fibroblast-12_Plasma cell_IGKC high	0.43342	0.001
THY1-ADGRE5	11_Fibroblast-12_Plasma cell_IGKC high	0.424742	0.001
CXCL14-CXCR4	11_Fibroblast-12_Plasma cell_IGKC high	0.472072	0.001
CXCL12-CXCR4	11_Fibroblast-12_Plasma cell_IGKC high	0.467354	0.001
LPAR1-ADGRE5	11_Fibroblast-12_Plasma cell_IGKC high	0.354108	0.001
CD55-ADGRE5	11_Fibroblast-13_Plasma cell_IGHA high	0.35248	0.044
THY1-ADGRE5	11_Fibroblast-13_Plasma cell_IGHA high	0.360825	0.001
CXCL14-CXCR4	11_Fibroblast-13_Plasma cell_IGHA high	0.378378	0.001
CXCL12-CXCR4	11_Fibroblast-13_Plasma cell_IGHA high	0.378007	0.001
ICAM1-integrin-aLb2-complex	11_Fibroblast-14_Treg cell	0.3134	0.001
ICAM1-ITGAL	11_Fibroblast-14_Treg cell	0.304629	0.001
IL6-IL6-receptor	11_Fibroblast-14_Treg cell	0.366025	0.001
CD55-ADGRE5	11_Fibroblast-14_Treg cell	0.501305	0.001
THY1-ADGRE5	11_Fibroblast-14_Treg cell	0.478351	0.001
CXCL14-CXCR4	11_Fibroblast-14_Treg cell	0.726126	0.001
CXCL12-CXCR4	11_Fibroblast-14_Treg cell	0.709622	0.001
LPAR1-ADGRE5	11_Fibroblast-14_Treg cell	0.424929	0.001
CD34-SELL	11_Fibroblast-14_Treg cell	0.614213	0.001
CD248-IL6R	11_Fibroblast-14_Treg cell	0.941489	0.001
TNFSF12-TNFRSF25	11_Fibroblast-14_Treg cell	0.685714	0.001
CADM3-CADM1	11_Fibroblast-14_Treg cell	1	0.001
APP-CD74	11_Fibroblast-15_Dendritic cell	0.98178	0.001
ICAM1-integrin-aXb2-complex	11_Fibroblast-15_Dendritic cell	0.304217	0.001
VEGFA-FLT1	11_Fibroblast-15_Dendritic cell	0.313837	0.001
ANXA1-FPR1	11_Fibroblast-15_Dendritic cell	0.381853	0.001
CD55-ADGRE5	11_Fibroblast-15_Dendritic cell	0.464752	0.001
THY1-ADGRE5	11_Fibroblast-15_Dendritic cell	0.449485	0.001
CXCL14-CXCR4	11_Fibroblast-15_Dendritic cell	0.565766	0.001
CXCL12-CXCR4	11_Fibroblast-15_Dendritic cell	0.556701	0.001
CSF1-CSF1R	11_Fibroblast-15_Dendritic cell	0.338318	0.001
APP-TNFRSF21	11_Fibroblast-15_Dendritic cell	0.710983	0.001
LPAR1-ADGRE5	11_Fibroblast-15_Dendritic cell	0.385269	0.001
THY1-integrin-aXb2-complex	11_Fibroblast-15_Dendritic cell	0.600575	0.001
THY1-ADGRE2	11_Fibroblast-15_Dendritic cell	0.589844	0.001
GAS6-AXL	11_Fibroblast-15_Dendritic cell	0.674242	0.001
CD34-SELL	11_Fibroblast-15_Dendritic cell	0.543147	0.001
PI16-TNFRSF21	11_Fibroblast-15_Dendritic cell	0.674877	0.001
PTPRD-IL1RAP	11_Fibroblast-15_Dendritic cell	0.953488	0.001
COL3A1-integrin-a1b1-complex	11_Fibroblast-16_Fibroblast	0.584983	0.001
COL1A1-integrin-a1b1-complex	11_Fibroblast-16_Fibroblast	0.821901	0.001
COL1A2-integrin-a1b1-complex	11_Fibroblast-16_Fibroblast	0.952194	0.001
COL1A1-integrin-a2b1-complex	11_Fibroblast-16_Fibroblast	0.824539	0.001
COL1A2-integrin-a2b1-complex	11_Fibroblast-16_Fibroblast	0.956349	0.001
COL1A1-integrin-a11b1-complex	11_Fibroblast-16_Fibroblast	0.838072	0.001
COL1A2-integrin-a11b1-complex	11_Fibroblast-16_Fibroblast	0.970092	0.001
CXCL2-DPP4	11_Fibroblast-16_Fibroblast	0.237645	0.001
COL6A2-integrin-a1b1-complex	11_Fibroblast-16_Fibroblast	0.678082	0.001
COL6A1-integrin-a1b1-complex	11_Fibroblast-16_Fibroblast	0.597113	0.001
COL6A3-integrin-a1b1-complex	11_Fibroblast-16_Fibroblast	0.818182	0.001
COL6A2-integrin-a2b1-complex	11_Fibroblast-16_Fibroblast	0.681338	0.001
COL6A1-integrin-a2b1-complex	11_Fibroblast-16_Fibroblast	0.596515	0.001
COL6A3-integrin-a2b1-complex	11_Fibroblast-16_Fibroblast	0.823065	0.001
COL6A2-integrin-a11b1-complex	11_Fibroblast-16_Fibroblast	0.727569	0.001
COL6A1-integrin-a11b1-complex	11_Fibroblast-16_Fibroblast	0.637168	0.001
COL6A3-integrin-a11b1-complex	11_Fibroblast-16_Fibroblast	0.856932	0.001
FN1-integrin-a2b1-complex	11_Fibroblast-16_Fibroblast	0.501887	0.001
FN1-integrin-a11b1-complex	11_Fibroblast-16_Fibroblast	0.545238	0.001
FN1-integrin-a5b1-complex	11_Fibroblast-16_Fibroblast	0.545238	0.001
FN1-integrin-aVb1-complex	11_Fibroblast-16_Fibroblast	0.52963	0.001
FN1-integrin-aVb5-complex	11_Fibroblast-16_Fibroblast	0.52963	0.001
COL3A1-integrin-a2b1-complex	11_Fibroblast-16_Fibroblast	0.585284	0.001
COL3A1-integrin-a11b1-complex	11_Fibroblast-16_Fibroblast	0.612097	0.001
VEGFA-NRP2	11_Fibroblast-16_Fibroblast	0.380208	0.001
VEGFA-NRP1	11_Fibroblast-16_Fibroblast	0.368142	0.001
WNT2B-SFRP2	11_Fibroblast-16_Fibroblast	0.622378	0.001
COL14A1-integrin-a1b1-complex	11_Fibroblast-16_Fibroblast	0.957576	0.001
COL14A1-integrin-a2b1-complex	11_Fibroblast-16_Fibroblast	0.968685	0.001
COL14A1-integrin-a11b1-complex	11_Fibroblast-16_Fibroblast	1	0.001
PLA2G2A-integrin-a5b1-complex	11_Fibroblast-16_Fibroblast	1	0.001
APP-TNFRSF21	11_Fibroblast-16_Fibroblast	0.632948	0.001
PDGFD-PDGFRB	11_Fibroblast-16_Fibroblast	0.776667	0.001
COL15A1-integrin-a1b1-complex	11_Fibroblast-16_Fibroblast	0.711538	0.001
COL15A1-integrin-a2b1-complex	11_Fibroblast-16_Fibroblast	0.723958	0.001
COL15A1-integrin-a11b1-complex	11_Fibroblast-16_Fibroblast	0.835443	0.001
GAS6-AXL	11_Fibroblast-16_Fibroblast	0.681818	0.001
FBN1-integrin-a5b1-complex	11_Fibroblast-16_Fibroblast	1	0.001
PI16-TNFRSF21	11_Fibroblast-16_Fibroblast	0.546798	0.001
TNFSF12-TNFRSF12A	11_Fibroblast-16_Fibroblast	0.375	0.001
COL18A1-integrin-a1b1-complex	11_Fibroblast-16_Fibroblast	0.567742	0.001
COL18A1-integrin-a2b1-complex	11_Fibroblast-16_Fibroblast	0.561151	0.001
COL18A1-integrin-a11b1-complex	11_Fibroblast-16_Fibroblast	0.744565	0.001
MPZL1-MPZL1	11_Fibroblast-16_Fibroblast	0.95082	0.001
SDC2-ADGRA2	11_Fibroblast-16_Fibroblast	0.914894	0.001
SEMA3C-NRP2	11_Fibroblast-16_Fibroblast	1	0.001
SLIT2-ROBO1	11_Fibroblast-16_Fibroblast	1	0.001
WNT2B-SFRP4	11_Fibroblast-16_Fibroblast	0.755814	0.001
COL12A1-integrin-a1b1-complex	11_Fibroblast-16_Fibroblast	0.327381	0.001
COL8A1-integrin-a1b1-complex	11_Fibroblast-16_Fibroblast	0.441176	0.001
COL16A1-integrin-a1b1-complex	11_Fibroblast-16_Fibroblast	0.610738	0.001
COL12A1-integrin-a11b1-complex	11_Fibroblast-16_Fibroblast	0.535714	0.001
COL8A1-integrin-a11b1-complex	11_Fibroblast-16_Fibroblast	0.660606	0.001
COL16A1-integrin-a11b1-complex	11_Fibroblast-16_Fibroblast	0.792135	0.001
CCL11-DPP4	11_Fibroblast-16_Fibroblast	0.37766	0.001
COL12A1-integrin-a2b1-complex	11_Fibroblast-16_Fibroblast	0.298013	0.001
COL8A1-integrin-a2b1-complex	11_Fibroblast-16_Fibroblast	0.416667	0.001
COL16A1-integrin-a2b1-complex	11_Fibroblast-16_Fibroblast	0.609023	0.001
TGFB3-TGFbeta-receptor2	11_Fibroblast-16_Fibroblast	0.419162	0.001
PDGFD-PDGFR-complex	11_Fibroblast-16_Fibroblast	0.914773	0.001
COL4A1-integrin-a1b1-complex	11_Fibroblast-16_Fibroblast	0.376238	0.001
COL4A2-integrin-a1b1-complex	11_Fibroblast-16_Fibroblast	0.481481	0.001
COL4A1-integrin-a11b1-complex	11_Fibroblast-16_Fibroblast	0.495468	0.001
COL4A2-integrin-a11b1-complex	11_Fibroblast-16_Fibroblast	0.580737	0.001
LAMC1-integrin-a2b1-complex	11_Fibroblast-16_Fibroblast	0.756458	0.001
COL4A1-integrin-a2b1-complex	11_Fibroblast-16_Fibroblast	0.365854	0.001
COL4A2-integrin-a2b1-complex	11_Fibroblast-16_Fibroblast	0.474026	0.001
COL5A1-integrin-a1b1-complex	11_Fibroblast-16_Fibroblast	0.74734	0.001
COL5A2-integrin-a1b1-complex	11_Fibroblast-16_Fibroblast	0.44868	0.001
COL5A1-integrin-a11b1-complex	11_Fibroblast-16_Fibroblast	0.817284	0.001
COL5A1-integrin-a2b1-complex	11_Fibroblast-16_Fibroblast	0.752778	0.001
CXCL12-DPP4	11_Fibroblast-16_Fibroblast	0.921659	0.001
COL5A2-integrin-a2b1-complex	11_Fibroblast-16_Fibroblast	0.44	0.001
COL5A2-integrin-a11b1-complex	11_Fibroblast-16_Fibroblast	0.548649	0.001
APP-CD74	11_Fibroblast-17_Proliferating CD8-positive T cell	0.329516	0.001
ICAM1-SPN	11_Fibroblast-17_Proliferating CD8-positive T cell	0.27972	0.048
ICAM1-integrin-aLb2-complex	11_Fibroblast-17_Proliferating CD8-positive T cell	0.30897	0.001
ICAM1-ITGAL	11_Fibroblast-17_Proliferating CD8-positive T cell	0.300323	0.001
CD55-ADGRE5	11_Fibroblast-17_Proliferating CD8-positive T cell	0.848564	0.001
THY1-ADGRE5	11_Fibroblast-17_Proliferating CD8-positive T cell	0.752577	0.001
CXCL14-CXCR4	11_Fibroblast-17_Proliferating CD8-positive T cell	0.769369	0.001
CXCL12-CXCR4	11_Fibroblast-17_Proliferating CD8-positive T cell	0.750859	0.001
LPAR1-ADGRE5	11_Fibroblast-17_Proliferating CD8-positive T cell	0.804533	0.001
CD34-SELL	11_Fibroblast-17_Proliferating CD8-positive T cell	0.48731	0.001
ProstaglandinE2-byPTGES3-PTGER4	11_Fibroblast-17_Proliferating CD8-positive T cell	0.494565	0.001
COL1A1-integrin-a2b1-complex	11_Fibroblast-18_Malignant cell	0.833439	0.001
COL1A2-integrin-a2b1-complex	11_Fibroblast-18_Malignant cell	0.968254	0.001
COL6A2-integrin-a2b1-complex	11_Fibroblast-18_Malignant cell	0.705986	0.001
COL6A1-integrin-a2b1-complex	11_Fibroblast-18_Malignant cell	0.616622	0.001
COL6A3-integrin-a2b1-complex	11_Fibroblast-18_Malignant cell	0.846761	0.001
FN1-integrin-a3b1-complex	11_Fibroblast-18_Malignant cell	0.520755	0.001
FN1-integrin-a2b1-complex	11_Fibroblast-18_Malignant cell	0.520755	0.001
FN1-integrin-aVb1-complex	11_Fibroblast-18_Malignant cell	0.511111	0.001
COL3A1-integrin-a2b1-complex	11_Fibroblast-18_Malignant cell	0.59699	0.001
COL14A1-integrin-a2b1-complex	11_Fibroblast-18_Malignant cell	1	0.001
APP-SORL1	11_Fibroblast-18_Malignant cell	0.840678	0.001
APP-TNFRSF21	11_Fibroblast-18_Malignant cell	0.898844	0.001
COL15A1-integrin-a2b1-complex	11_Fibroblast-18_Malignant cell	0.796875	0.001
CD248-IL6R	11_Fibroblast-18_Malignant cell	0.893617	0.001
PI16-TNFRSF21	11_Fibroblast-18_Malignant cell	1	0.001
IGF1-integrin-a6b4-complex	11_Fibroblast-18_Malignant cell	1	0.001
TNFSF12-TNFRSF12A	11_Fibroblast-18_Malignant cell	0.770833	0.001
COL18A1-integrin-a2b1-complex	11_Fibroblast-18_Malignant cell	0.669065	0.001
CADM3-EPB41L1	11_Fibroblast-18_Malignant cell	0.513514	0.001
TGFB3-integrin-aVb6-complex	11_Fibroblast-18_Malignant cell	0.404908	0.001
COL12A1-integrin-a2b1-complex	11_Fibroblast-18_Malignant cell	0.397351	0.001
COL8A1-integrin-a2b1-complex	11_Fibroblast-18_Malignant cell	0.541667	0.001
COL16A1-integrin-a2b1-complex	11_Fibroblast-18_Malignant cell	0.721805	0.001
TGFB3-integrin-aVb8-complex	11_Fibroblast-18_Malignant cell	0.397516	0.001
LAMC1-integrin-a2b1-complex	11_Fibroblast-18_Malignant cell	0.808118	0.001
COL4A1-integrin-a2b1-complex	11_Fibroblast-18_Malignant cell	0.414634	0.001
COL4A2-integrin-a2b1-complex	11_Fibroblast-18_Malignant cell	0.522727	0.001
LAMC1-integrin-a6b1-complex	11_Fibroblast-18_Malignant cell	0.808118	0.001
COL5A1-integrin-a2b1-complex	11_Fibroblast-18_Malignant cell	0.794444	0.001
COL5A2-integrin-a2b1-complex	11_Fibroblast-18_Malignant cell	0.486154	0.001
THBS1-integrin-a3b1-complex	11_Fibroblast-18_Malignant cell	0.456522	0.001
CD55-ADGRE5	11_Fibroblast-19_Proliferating Mast cell	0.681462	0.001
THY1-ADGRE5	11_Fibroblast-19_Proliferating Mast cell	0.620619	0.001
CXCL14-CXCR4	11_Fibroblast-19_Proliferating Mast cell	0.409009	0.004
CXCL12-CXCR4	11_Fibroblast-19_Proliferating Mast cell	0.407216	0.008
APP-TNFRSF21	11_Fibroblast-19_Proliferating Mast cell	0.757225	0.001
LPAR1-ADGRE5	11_Fibroblast-19_Proliferating Mast cell	0.623229	0.001
THY1-ADGRE2	11_Fibroblast-19_Proliferating Mast cell	0.75	0.001
CD248-IL6R	11_Fibroblast-19_Proliferating Mast cell	0.952128	0.001
PI16-TNFRSF21	11_Fibroblast-19_Proliferating Mast cell	0.758621	0.001
LRPAP1-SORT1	11_Fibroblast-19_Proliferating Mast cell	0.518248	0.008
CADM3-EPB41L1	11_Fibroblast-19_Proliferating Mast cell	1	0.001
ProstaglandinE2-byPTGES3-PTGER4	11_Fibroblast-19_Proliferating Mast cell	0.521739	0.012
FN1-integrin-a3b1-complex	11_Fibroblast-1_Malignant cell	0.500629	0.001
FN1-integrin-a5b1-complex	11_Fibroblast-1_Malignant cell	0.482143	0.001
COL3A1-ADGRG1	11_Fibroblast-1_Malignant cell	0.613965	0.001
THY1-ADGRE5	11_Fibroblast-1_Malignant cell	0.265979	0.001
CSF1-CSF1R	11_Fibroblast-1_Malignant cell	0.188785	0.001
PLA2G2A-integrin-a5b1-complex	11_Fibroblast-1_Malignant cell	0.915739	0.001
TGM2-ADGRG1	11_Fibroblast-1_Malignant cell	0.326531	0.001
APP-TNFRSF21	11_Fibroblast-1_Malignant cell	0.696532	0.001
PPIA-BSG	11_Fibroblast-1_Malignant cell	0.574561	0.001
GAS6-AXL	11_Fibroblast-1_Malignant cell	0.689394	0.001
FBN1-integrin-a5b1-complex	11_Fibroblast-1_Malignant cell	0.75576	0.001
PI16-TNFRSF21	11_Fibroblast-1_Malignant cell	0.655172	0.001
IGF1-IGF1R	11_Fibroblast-1_Malignant cell	1	0.001
IGF1-integrin-a6b4-complex	11_Fibroblast-1_Malignant cell	0.900763	0.001
TNFSF12-TNFRSF12A	11_Fibroblast-1_Malignant cell	0.548611	0.001
MPZL1-MPZL1	11_Fibroblast-1_Malignant cell	0.696721	0.001
CADM3-EPB41L1	11_Fibroblast-1_Malignant cell	0.720721	0.001
IGF2-IGF1R	11_Fibroblast-1_Malignant cell	1	0.001
PTPRD-IL1RAP	11_Fibroblast-1_Malignant cell	0.802326	0.001
LAMC1-integrin-a6b1-complex	11_Fibroblast-1_Malignant cell	0.778598	0.001
THBS1-integrin-a3b1-complex	11_Fibroblast-1_Malignant cell	0.431438	0.001
ICAM1-integrin-aLb2-complex	11_Fibroblast-2_CD8-positive T cell	0.315615	0.001
ICAM1-ITGAL	11_Fibroblast-2_CD8-positive T cell	0.334769	0.001
CD55-ADGRE5	11_Fibroblast-2_CD8-positive T cell	0.994778	0.001
THY1-ADGRE5	11_Fibroblast-2_CD8-positive T cell	0.868041	0.001
CXCL14-CXCR4	11_Fibroblast-2_CD8-positive T cell	0.94955	0.001
CXCL12-CXCR4	11_Fibroblast-2_CD8-positive T cell	0.92268	0.001
LPAR1-ADGRE5	11_Fibroblast-2_CD8-positive T cell	0.96034	0.001
ProstaglandinE2-byPTGES3-PTGER4	11_Fibroblast-2_CD8-positive T cell	0.538043	0.001
APP-CD74	11_Fibroblast-3_Endothelial cell	0.668922	0.001
CCL2-ACKR1	11_Fibroblast-3_Endothelial cell	0.520638	0.001
CXCL8-ACKR1	11_Fibroblast-3_Endothelial cell	0.384211	0.001
CD44-SELE	11_Fibroblast-3_Endothelial cell	0.674975	0.001
COL3A1-ADGRG1	11_Fibroblast-3_Endothelial cell	0.575441	0.001
VEGFA-NRP1	11_Fibroblast-3_Endothelial cell	0.345133	0.001
VEGFA-FLT1	11_Fibroblast-3_Endothelial cell	0.490728	0.001
VEGFA-FLT1-complex	11_Fibroblast-3_Endothelial cell	0.353261	0.001
VEGFA-KDR	11_Fibroblast-3_Endothelial cell	0.353261	0.001
LIF-LIFR	11_Fibroblast-3_Endothelial cell	0.34375	0.001
CXCL1-ACKR1	11_Fibroblast-3_Endothelial cell	0.797468	0.001
ADM-RAMP3	11_Fibroblast-3_Endothelial cell	0.512821	0.001
CD34-SELP	11_Fibroblast-3_Endothelial cell	0.623762	0.001
WNT2B-FZD4-LRP5	11_Fibroblast-3_Endothelial cell	1	0.001
TGFB3-TGFBR3	11_Fibroblast-3_Endothelial cell	0.334906	0.001
FN1-integrin-a8b1-complex	11_Fibroblast-4_Vascular smooth muscle cell	0.527881	0.001
THY1-ADGRE5	11_Fibroblast-4_Vascular smooth muscle cell	0.305155	0.001
PDGFD-PDGFRB	11_Fibroblast-4_Vascular smooth muscle cell	0.606667	0.001
GAS6-AXL	11_Fibroblast-4_Vascular smooth muscle cell	0.909091	0.001
LRPAP1-SORT1	11_Fibroblast-4_Vascular smooth muscle cell	0.89781	0.001
SDC2-ADGRA2	11_Fibroblast-4_Vascular smooth muscle cell	0.716312	0.001
WNT2B-FRZB	11_Fibroblast-4_Vascular smooth muscle cell	1	0.001
LAMC1-integrin-a7b1-complex	11_Fibroblast-4_Vascular smooth muscle cell	0.81338	0.001
APP-CD74	11_Fibroblast-5_Macrophage_IL1B high	0.691827	0.001
ICAM1-integrin-aXb2-complex	11_Fibroblast-5_Macrophage_IL1B high	0.344378	0.001
ANXA1-FPR1	11_Fibroblast-5_Macrophage_IL1B high	0.495274	0.001
CD55-ADGRE5	11_Fibroblast-5_Macrophage_IL1B high	0.365535	0.001
THY1-ADGRE5	11_Fibroblast-5_Macrophage_IL1B high	0.373196	0.001
CXCL14-CXCR4	11_Fibroblast-5_Macrophage_IL1B high	0.414414	0.001
CXCL12-CXCR4	11_Fibroblast-5_Macrophage_IL1B high	0.412371	0.001
CSF1-CSF1R	11_Fibroblast-5_Macrophage_IL1B high	0.495327	0.001
CSF3-CSF3R	11_Fibroblast-5_Macrophage_IL1B high	0.258772	0.001
CD99-PILRA	11_Fibroblast-5_Macrophage_IL1B high	0.764479	0.001
THY1-integrin-aXb2-complex	11_Fibroblast-5_Macrophage_IL1B high	0.715517	0.001
RARRES2-CCRL2	11_Fibroblast-5_Macrophage_IL1B high	0.270096	0.001
THY1-ADGRE2	11_Fibroblast-5_Macrophage_IL1B high	0.582031	0.001
CD34-SELL	11_Fibroblast-5_Macrophage_IL1B high	0.563452	0.001
CD248-IL6R	11_Fibroblast-5_Macrophage_IL1B high	1	0.001
PTPRD-IL1RAP	11_Fibroblast-5_Macrophage_IL1B high	1	0.001
COL1A1-integrin-a11b1-complex	11_Fibroblast-6_Fibroblast	0.812114	0.001
COL1A2-integrin-a11b1-complex	11_Fibroblast-6_Fibroblast	0.937117	0.001
FTH1-SCARA5	11_Fibroblast-6_Fibroblast	0.41896	0.001
FTL-SCARA5	11_Fibroblast-6_Fibroblast	0.529583	0.001
COL6A2-integrin-a11b1-complex	11_Fibroblast-6_Fibroblast	0.657423	0.001
COL6A1-integrin-a11b1-complex	11_Fibroblast-6_Fibroblast	0.584071	0.001
COL6A3-integrin-a11b1-complex	11_Fibroblast-6_Fibroblast	0.79351	0.001
FN1-integrin-a8b1-complex	11_Fibroblast-6_Fibroblast	0.515489	0.001
FN1-integrin-a11b1-complex	11_Fibroblast-6_Fibroblast	0.495238	0.001
FN1-integrin-a5b1-complex	11_Fibroblast-6_Fibroblast	0.495238	0.001
COL3A1-integrin-a11b1-complex	11_Fibroblast-6_Fibroblast	0.578226	0.001
VEGFA-NRP2	11_Fibroblast-6_Fibroblast	0.373264	0.001
COL14A1-integrin-a11b1-complex	11_Fibroblast-6_Fibroblast	0.919694	0.001
PLA2G2A-integrin-a5b1-complex	11_Fibroblast-6_Fibroblast	0.931638	0.001
PDGFD-PDGFRB	11_Fibroblast-6_Fibroblast	0.206667	0.001
COL15A1-integrin-a11b1-complex	11_Fibroblast-6_Fibroblast	0.658228	0.001
GAS6-AXL	11_Fibroblast-6_Fibroblast	0.962121	0.001
FBN1-integrin-a5b1-complex	11_Fibroblast-6_Fibroblast	0.806452	0.001
TNFSF12-TNFRSF12A	11_Fibroblast-6_Fibroblast	0.513889	0.001
COL18A1-integrin-a11b1-complex	11_Fibroblast-6_Fibroblast	0.516304	0.001
MPZL1-MPZL1	11_Fibroblast-6_Fibroblast	0.754098	0.001
SDC2-ADGRA2	11_Fibroblast-6_Fibroblast	0.70922	0.001
SEMA3C-NRP2	11_Fibroblast-6_Fibroblast	0.96875	0.001
TGFB3-TGFBR3	11_Fibroblast-6_Fibroblast	0.542453	0.001
COL12A1-integrin-a11b1-complex	11_Fibroblast-6_Fibroblast	0.316327	0.001
COL8A1-integrin-a11b1-complex	11_Fibroblast-6_Fibroblast	0.406061	0.001
COL16A1-integrin-a11b1-complex	11_Fibroblast-6_Fibroblast	0.550562	0.001
PDGFD-PDGFR-complex	11_Fibroblast-6_Fibroblast	0.352273	0.001
COL4A1-integrin-a11b1-complex	11_Fibroblast-6_Fibroblast	0.36858	0.001
COL4A2-integrin-a11b1-complex	11_Fibroblast-6_Fibroblast	0.461756	0.001
COL5A1-integrin-a11b1-complex	11_Fibroblast-6_Fibroblast	0.711111	0.001
COL5A2-integrin-a11b1-complex	11_Fibroblast-6_Fibroblast	0.432432	0.001
CD55-ADGRE5	11_Fibroblast-7_Mast cell	0.498695	0.001
THY1-ADGRE5	11_Fibroblast-7_Mast cell	0.476289	0.001
LPAR1-ADGRE5	11_Fibroblast-7_Mast cell	0.422096	0.001
THY1-ADGRE2	11_Fibroblast-7_Mast cell	0.742188	0.001
CADM3-EPB41L1	11_Fibroblast-7_Mast cell	0.846847	0.001
ProstaglandinE2-byPTGES3-PTGER4	11_Fibroblast-7_Mast cell	0.418478	0.001
APP-CD74	11_Fibroblast-8_Macrophage_C1QB high	0.906299	0.001
MT-RNR2-FPR3	11_Fibroblast-8_Macrophage_C1QB high	0.497179	0.001
ICAM1-integrin-aXb2-complex	11_Fibroblast-8_Macrophage_C1QB high	0.379518	0.001
VEGFA-NRP2	11_Fibroblast-8_Macrophage_C1QB high	0.324653	0.001
VEGFA-NRP1	11_Fibroblast-8_Macrophage_C1QB high	0.330973	0.004
ANXA1-FPR3	11_Fibroblast-8_Macrophage_C1QB high	0.493359	0.001
ANXA1-FPR1	11_Fibroblast-8_Macrophage_C1QB high	0.468809	0.001
CD55-ADGRE5	11_Fibroblast-8_Macrophage_C1QB high	0.407311	0.001
THY1-ADGRE5	11_Fibroblast-8_Macrophage_C1QB high	0.404124	0.001
CXCL14-CXCR4	11_Fibroblast-8_Macrophage_C1QB high	0.572973	0.001
CXCL12-CXCR4	11_Fibroblast-8_Macrophage_C1QB high	0.563574	0.001
CSF1-CSF1R	11_Fibroblast-8_Macrophage_C1QB high	0.837383	0.001
C3-C3AR1	11_Fibroblast-8_Macrophage_C1QB high	1	0.001
C3-integrin-aMb2-complex	11_Fibroblast-8_Macrophage_C1QB high	1	0.001
CSF3-CSF3R	11_Fibroblast-8_Macrophage_C1QB high	0.214912	0.001
APP-SORL1	11_Fibroblast-8_Macrophage_C1QB high	0.769492	0.001
LPAR1-ADGRE5	11_Fibroblast-8_Macrophage_C1QB high	0.322946	0.001
CD99-PILRA	11_Fibroblast-8_Macrophage_C1QB high	0.938224	0.001
THY1-integrin-aXb2-complex	11_Fibroblast-8_Macrophage_C1QB high	0.816092	0.001
RARRES2-CCRL2	11_Fibroblast-8_Macrophage_C1QB high	0.228296	0.001
RARRES2-CMKLR1	11_Fibroblast-8_Macrophage_C1QB high	0.299383	0.001
THY1-integrin-aMb2-complex	11_Fibroblast-8_Macrophage_C1QB high	0.684729	0.001
THY1-ADGRE2	11_Fibroblast-8_Macrophage_C1QB high	0.554687	0.001
GAS6-AXL	11_Fibroblast-8_Macrophage_C1QB high	0.659091	0.001
CD34-SELL	11_Fibroblast-8_Macrophage_C1QB high	0.497462	0.001
GAS6-MERTK	11_Fibroblast-8_Macrophage_C1QB high	0.96	0.001
LGALS3-MERTK	11_Fibroblast-8_Macrophage_C1QB high	0.684211	0.001
SEMA3C-NRP2	11_Fibroblast-8_Macrophage_C1QB high	0.677083	0.001
APP-CD74	11_Fibroblast-9_T cell	0.271733	0.004
CD55-ADGRE5	11_Fibroblast-9_T cell	0.642298	0.001
THY1-ADGRE5	11_Fibroblast-9_T cell	0.589691	0.001
CXCL14-CXCR4	11_Fibroblast-9_T cell	1	0.001
CXCL12-CXCR4	11_Fibroblast-9_T cell	0.97079	0.001
APP-SORL1	11_Fibroblast-9_T cell	0.881356	0.001
LPAR1-ADGRE5	11_Fibroblast-9_T cell	0.577904	0.001
CD34-SELL	11_Fibroblast-9_T cell	0.619289	0.001
ProstaglandinE2-byPTGES3-PTGER4	11_Fibroblast-9_T cell	0.445652	0.001
PECAM1-CD38	12_Plasma cell_IGKC high-0_Plasma cell_IGHG high	0.367681	0.001
GAS6-MERTK	12_Plasma cell_IGKC high-0_Plasma cell_IGHG high	0.768	0.001
GAS6-AXL	12_Plasma cell_IGKC high-10_Pericyte	0.954545	0.001
SDC1-ADGRA2	12_Plasma cell_IGKC high-10_Pericyte	0.674556	0.001
FTL-SCARA5	12_Plasma cell_IGKC high-11_Fibroblast	0.544132	0.001
GAS6-AXL	12_Plasma cell_IGKC high-11_Fibroblast	0.666667	0.001
SDC1-ADGRA2	12_Plasma cell_IGKC high-11_Fibroblast	0.662722	0.001
SELPLG-SELL	12_Plasma cell_IGKC high-14_Treg cell	0.425532	0.001
GAS6-AXL	12_Plasma cell_IGKC high-15_Dendritic cell	0.704545	0.001
SELPLG-SELL	12_Plasma cell_IGKC high-15_Dendritic cell	0.365957	0.001
GAS6-AXL	12_Plasma cell_IGKC high-16_Fibroblast	0.712121	0.001
SDC1-ADGRA2	12_Plasma cell_IGKC high-16_Fibroblast	0.899408	0.001
PECAM1-CD38	12_Plasma cell_IGKC high-17_Proliferating CD8-positive T cell	0.362998	0.001
SELPLG-SELL	12_Plasma cell_IGKC high-17_Proliferating CD8-positive T cell	0.319149	0.001
GAS6-AXL	12_Plasma cell_IGKC high-1_Malignant cell	0.719697	0.001
PECAM1-CD38	12_Plasma cell_IGKC high-2_CD8-positive T cell	0.370023	0.001
CD44-SELE	12_Plasma cell_IGKC high-3_Endothelial cell	0.612164	0.001
SELPLG-SELE	12_Plasma cell_IGKC high-3_Endothelial cell	0.821095	0.001
SELPLG-SELP	12_Plasma cell_IGKC high-3_Endothelial cell	0.441667	0.001
GAS6-AXL	12_Plasma cell_IGKC high-4_Vascular smooth muscle cell	0.939394	0.001
SDC1-ADGRA2	12_Plasma cell_IGKC high-4_Vascular smooth muscle cell	0.727811	0.001
SELPLG-SELL	12_Plasma cell_IGKC high-5_Macrophage_IL1B high	0.387234	0.001
FTL-SCARA5	12_Plasma cell_IGKC high-6_Fibroblast	0.403492	0.001
GAS6-AXL	12_Plasma cell_IGKC high-6_Fibroblast	0.984848	0.001
SDC1-ADGRA2	12_Plasma cell_IGKC high-6_Fibroblast	0.727811	0.001
PECAM1-CD38	12_Plasma cell_IGKC high-8_Macrophage_C1QB high	0.320843	0.001
GAS6-AXL	12_Plasma cell_IGKC high-8_Macrophage_C1QB high	0.689394	0.001
GAS6-MERTK	12_Plasma cell_IGKC high-8_Macrophage_C1QB high	0.984	0.001
SELPLG-SELL	12_Plasma cell_IGKC high-8_Macrophage_C1QB high	0.32766	0.001
SELPLG-SELL	12_Plasma cell_IGKC high-9_T cell	0.429787	0.001
PECAM1-CD38	13_Plasma cell_IGHA high-0_Plasma cell_IGHG high	0.23185	0.001
SDC1-ADGRA2	13_Plasma cell_IGHA high-10_Pericyte	0.491124	0.001
FTL-SCARA5	13_Plasma cell_IGHA high-11_Fibroblast	0.555771	0.001
SDC1-ADGRA2	13_Plasma cell_IGHA high-11_Fibroblast	0.47929	0.001
TGFB1-TGFBR3	13_Plasma cell_IGHA high-11_Fibroblast	0.72	0.001
CD55-ADGRE5	13_Plasma cell_IGHA high-14_Treg cell	0.407311	0.001
SELPLG-SELL	13_Plasma cell_IGHA high-14_Treg cell	0.4	0.001
CD55-ADGRE5	13_Plasma cell_IGHA high-15_Dendritic cell	0.370757	0.012
SELPLG-SELL	13_Plasma cell_IGHA high-15_Dendritic cell	0.33617	0.001
SDC1-ADGRA2	13_Plasma cell_IGHA high-16_Fibroblast	0.715976	0.001
TGFB1-TGFbeta-receptor2	13_Plasma cell_IGHA high-16_Fibroblast	0.638298	0.001
CD55-ADGRE5	13_Plasma cell_IGHA high-17_Proliferating CD8-positive T cell	0.754569	0.001
PECAM1-CD38	13_Plasma cell_IGHA high-17_Proliferating CD8-positive T cell	0.227166	0.024
SELPLG-SELL	13_Plasma cell_IGHA high-17_Proliferating CD8-positive T cell	0.289362	0.02
TGFB1-integrin-aVb6-complex	13_Plasma cell_IGHA high-18_Malignant cell	0.673267	0.001
CD55-ADGRE5	13_Plasma cell_IGHA high-19_Proliferating Mast cell	0.587467	0.001
CD55-ADGRE5	13_Plasma cell_IGHA high-2_CD8-positive T cell	0.900783	0.001
PECAM1-CD38	13_Plasma cell_IGHA high-2_CD8-positive T cell	0.234192	0.004
CD44-SELE	13_Plasma cell_IGHA high-3_Endothelial cell	0.611167	0.001
SELPLG-SELE	13_Plasma cell_IGHA high-3_Endothelial cell	0.811749	0.001
SELPLG-SELP	13_Plasma cell_IGHA high-3_Endothelial cell	0.4125	0.001
TGFB1-TGFBR3	13_Plasma cell_IGHA high-3_Endothelial cell	0.486667	0.001
SDC1-ADGRA2	13_Plasma cell_IGHA high-4_Vascular smooth muscle cell	0.550296	0.001
SELPLG-SELL	13_Plasma cell_IGHA high-5_Macrophage_IL1B high	0.357447	0.001
FTL-SCARA5	13_Plasma cell_IGHA high-6_Fibroblast	0.415131	0.001
SDC1-ADGRA2	13_Plasma cell_IGHA high-6_Fibroblast	0.544379	0.001
TGFB1-TGFBR3	13_Plasma cell_IGHA high-6_Fibroblast	0.78	0.001
CD55-ADGRE5	13_Plasma cell_IGHA high-7_Mast cell	0.4047	0.001
SELPLG-SELL	13_Plasma cell_IGHA high-8_Macrophage_C1QB high	0.297872	0.001
CD55-ADGRE5	13_Plasma cell_IGHA high-9_T cell	0.548303	0.001
SELPLG-SELL	13_Plasma cell_IGHA high-9_T cell	0.4	0.001
FTH1-SCARA5	14_Treg cell-11_Fibroblast	0.32212	0.048
TGFB1-TGFBR3	14_Treg cell-11_Fibroblast	0.706667	0.001
CD40LG-integrin-a5b1-complex	14_Treg cell-11_Fibroblast	0.553991	0.001
SEMA4D-PLXNB2	14_Treg cell-11_Fibroblast	0.71519	0.001
SEMA4D-PTPRC	14_Treg cell-14_Treg cell	0.835	0.001
CADM1-CADM1	14_Treg cell-14_Treg cell	1	0.001
SELPLG-SELL	14_Treg cell-14_Treg cell	1	0.001
SEMA4D-PTPRC	14_Treg cell-15_Dendritic cell	0.45	0.001
PTPRC-MRC1	14_Treg cell-15_Dendritic cell	0.913165	0.001
HLA-F-LILRB2	14_Treg cell-15_Dendritic cell	0.601382	0.001
CSF1-CSF1R	14_Treg cell-15_Dendritic cell	0.285981	0.001
ProstaglandinE2-byPTGES3-PTGER4	14_Treg cell-15_Dendritic cell	0.51087	0.001
SELPLG-SELL	14_Treg cell-15_Dendritic cell	0.940426	0.001
HLA-F-LILRB1	14_Treg cell-15_Dendritic cell	0.548872	0.001
SEMA4D-CD72	14_Treg cell-15_Dendritic cell	0.632287	0.001
TGFB1-TGFbeta-receptor2	14_Treg cell-16_Fibroblast	0.62766	0.001
LTB-LTBR	14_Treg cell-16_Fibroblast	0.812081	0.001
CD40LG-integrin-a5b1-complex	14_Treg cell-16_Fibroblast	0.760563	0.001
SIRPG-CD47	14_Treg cell-16_Fibroblast	0.817073	0.001
SEMA4D-PLXNB2	14_Treg cell-16_Fibroblast	0.778481	0.001
SEMA4D-PTPRC	14_Treg cell-17_Proliferating CD8-positive T cell	0.76	0.001
LCK-CD8-receptor	14_Treg cell-17_Proliferating CD8-positive T cell	0.986667	0.001
SIRPG-CD47	14_Treg cell-17_Proliferating CD8-positive T cell	1	0.001
ProstaglandinE2-byPTGES3-PTGER4	14_Treg cell-17_Proliferating CD8-positive T cell	0.701087	0.001
SELPLG-SELL	14_Treg cell-17_Proliferating CD8-positive T cell	0.889362	0.001
TGFB1-integrin-aVb6-complex	14_Treg cell-18_Malignant cell	0.653465	0.001
LTB-LTBR	14_Treg cell-18_Malignant cell	0.832215	0.001
CD96-NECTIN1	14_Treg cell-18_Malignant cell	0.696296	0.001
SIRPG-CD47	14_Treg cell-18_Malignant cell	0.878049	0.001
SEMA4D-PLXNB2	14_Treg cell-18_Malignant cell	0.740506	0.001
HLA-F-LILRB2	14_Treg cell-19_Proliferating Mast cell	0.352535	0.004
ProstaglandinE2-byPTGES3-PTGER4	14_Treg cell-19_Proliferating Mast cell	0.733696	0.001
PPIA-BSG	14_Treg cell-1_Malignant cell	0.675439	0.001
LTB-LTBR	14_Treg cell-1_Malignant cell	1	0.001
CD40LG-integrin-a5b1-complex	14_Treg cell-1_Malignant cell	0.511737	0.001
CD96-NECTIN1	14_Treg cell-1_Malignant cell	0.651852	0.001
SIRPG-CD47	14_Treg cell-1_Malignant cell	0.817073	0.001
ProstaglandinE2-byPTGES3-PTGER4	14_Treg cell-1_Malignant cell	0.38587	0.001
HLA-E-CD94:NKG2A	14_Treg cell-2_CD8-positive T cell	0.882759	0.001
HLA-E-KLRC1	14_Treg cell-2_CD8-positive T cell	0.882759	0.001
SEMA4D-PTPRC	14_Treg cell-2_CD8-positive T cell	0.9125	0.001
LCK-CD8-receptor	14_Treg cell-2_CD8-positive T cell	1	0.001
ProstaglandinE2-byPTGES3-PTGER4	14_Treg cell-2_CD8-positive T cell	0.744565	0.001
CD44-SELE	14_Treg cell-3_Endothelial cell	0.734796	0.001
SELPLG-SELE	14_Treg cell-3_Endothelial cell	1	0.001
SELPLG-SELP	14_Treg cell-3_Endothelial cell	1	0.001
TGFB1-TGFBR3	14_Treg cell-3_Endothelial cell	0.473333	0.001
SEMA4D-PTPRC	14_Treg cell-5_Macrophage_IL1B high	0.395	0.001
PTPRC-MRC1	14_Treg cell-5_Macrophage_IL1B high	0.885154	0.001
HLA-F-LILRB2	14_Treg cell-5_Macrophage_IL1B high	0.677419	0.001
CSF1-CSF1R	14_Treg cell-5_Macrophage_IL1B high	0.442991	0.001
CD99-PILRA	14_Treg cell-5_Macrophage_IL1B high	0.459459	0.001
SELPLG-SELL	14_Treg cell-5_Macrophage_IL1B high	0.957447	0.001
HLA-F-LILRB1	14_Treg cell-5_Macrophage_IL1B high	0.593985	0.001
SEMA4D-CD72	14_Treg cell-5_Macrophage_IL1B high	0.578475	0.001
TGFB1-TGFBR3	14_Treg cell-6_Fibroblast	0.766667	0.001
CD40LG-integrin-a5b1-complex	14_Treg cell-6_Fibroblast	0.558685	0.001
SEMA4D-PTPRC	14_Treg cell-7_Mast cell	0.375	0.001
ProstaglandinE2-byPTGES3-PTGER4	14_Treg cell-7_Mast cell	0.630435	0.001
SEMA4D-PTPRC	14_Treg cell-8_Macrophage_C1QB high	0.475	0.001
PTPRC-MRC1	14_Treg cell-8_Macrophage_C1QB high	0.885154	0.001
HLA-F-LILRB2	14_Treg cell-8_Macrophage_C1QB high	0.951613	0.001
CSF1-CSF1R	14_Treg cell-8_Macrophage_C1QB high	0.785047	0.001
CD99-PILRA	14_Treg cell-8_Macrophage_C1QB high	0.633205	0.001
LTB-LTBR	14_Treg cell-8_Macrophage_C1QB high	0.812081	0.001
CD40LG-CD40	14_Treg cell-8_Macrophage_C1QB high	0.689024	0.001
CD52-SIGLEC10	14_Treg cell-8_Macrophage_C1QB high	0.83908	0.001
SIRPG-CD47	14_Treg cell-8_Macrophage_C1QB high	1	0.001
ProstaglandinE2-byPTGES3-PTGER4	14_Treg cell-8_Macrophage_C1QB high	0.456522	0.001
SELPLG-SELL	14_Treg cell-8_Macrophage_C1QB high	0.897872	0.001
HLA-F-LILRB1	14_Treg cell-8_Macrophage_C1QB high	0.917293	0.001
SEMA4D-PLXNB2	14_Treg cell-8_Macrophage_C1QB high	0.765823	0.001
SEMA4D-CD72	14_Treg cell-8_Macrophage_C1QB high	0.843049	0.001
SEMA4D-PTPRC	14_Treg cell-9_T cell	0.785	0.001
ProstaglandinE2-byPTGES3-PTGER4	14_Treg cell-9_T cell	0.652174	0.001
SELPLG-SELL	14_Treg cell-9_T cell	1	0.001
LGALS9-P4HB	15_Dendritic cell-0_Plasma cell_IGHG high	0.382576	0.001
PPIA-BSG	15_Dendritic cell-0_Plasma cell_IGHG high	0.425439	0.004
TYROBP-CD44	15_Dendritic cell-10_Pericyte	0.629055	0.001
AREG-EGFR	15_Dendritic cell-10_Pericyte	0.694184	0.001
VEGFA-NRP1	15_Dendritic cell-10_Pericyte	0.681416	0.001
EREG-EGFR	15_Dendritic cell-10_Pericyte	0.56278	0.001
HBEGF-EGFR	15_Dendritic cell-10_Pericyte	0.639437	0.001
CD93-IFNGR1	15_Dendritic cell-10_Pericyte	0.415698	0.001
PPIA-BSG	15_Dendritic cell-10_Pericyte	0.434211	0.004
OSM-OSMR	15_Dendritic cell-10_Pericyte	0.716129	0.001
THBS1-CD36	15_Dendritic cell-10_Pericyte	0.669753	0.001
FTH1-SCARA5	15_Dendritic cell-11_Fibroblast	0.885831	0.001
FTL-SCARA5	15_Dendritic cell-11_Fibroblast	0.662464	0.001
AREG-EGFR	15_Dendritic cell-11_Fibroblast	0.718574	0.001
EREG-EGFR	15_Dendritic cell-11_Fibroblast	0.59417	0.001
HBEGF-EGFR	15_Dendritic cell-11_Fibroblast	0.676056	0.001
CD93-IFNGR1	15_Dendritic cell-11_Fibroblast	0.392442	0.001
LGALS9-P4HB	15_Dendritic cell-11_Fibroblast	0.416667	0.001
PPIA-BSG	15_Dendritic cell-11_Fibroblast	0.469298	0.001
TGFB1-TGFBR3	15_Dendritic cell-11_Fibroblast	0.78	0.001
OSM-OSMR	15_Dendritic cell-11_Fibroblast	0.432258	0.001
CD55-ADGRE5	15_Dendritic cell-12_Plasma cell_IGKC high	0.360313	0.032
LGALS9-P4HB	15_Dendritic cell-12_Plasma cell_IGKC high	0.405303	0.001
LGALS9-P4HB	15_Dendritic cell-13_Plasma cell_IGHA high	0.325758	0.004
ICAM1-integrin-aLb2-complex	15_Dendritic cell-14_Treg cell	0.423034	0.001
ICAM1-ITGAL	15_Dendritic cell-14_Treg cell	0.411195	0.001
TYROBP-CD44	15_Dendritic cell-14_Treg cell	0.344147	0.001
CD55-ADGRE5	15_Dendritic cell-14_Treg cell	0.428198	0.001
CXCL16-CXCR6	15_Dendritic cell-14_Treg cell	0.956012	0.001
CD86-CTLA4	15_Dendritic cell-14_Treg cell	0.920635	0.001
NECTIN2-TIGIT	15_Dendritic cell-14_Treg cell	0.703704	0.001
CD86-CD28	15_Dendritic cell-14_Treg cell	0.814815	0.001
SELPLG-SELL	15_Dendritic cell-14_Treg cell	0.404255	0.001
ICAM1-integrin-aXb2-complex	15_Dendritic cell-15_Dendritic cell	0.403614	0.001
IL1B-IL1-receptor	15_Dendritic cell-15_Dendritic cell	0.632309	0.001
IL1B-IL1-receptor-inhibitor	15_Dendritic cell-15_Dendritic cell	0.632309	0.001
TYROBP-CD44	15_Dendritic cell-15_Dendritic cell	0.414669	0.001
PLAU-PLAUR	15_Dendritic cell-15_Dendritic cell	0.314103	0.001
VEGFA-FLT1	15_Dendritic cell-15_Dendritic cell	0.569187	0.001
ANXA1-FPR1	15_Dendritic cell-15_Dendritic cell	0.293006	0.016
CD55-ADGRE5	15_Dendritic cell-15_Dendritic cell	0.391645	0.004
PTPRC-MRC1	15_Dendritic cell-15_Dendritic cell	0.481793	0.001
HLA-F-LILRB2	15_Dendritic cell-15_Dendritic cell	0.4447	0.001
CD93-IFNGR1	15_Dendritic cell-15_Dendritic cell	0.526163	0.001
LGALS9-HAVCR2	15_Dendritic cell-15_Dendritic cell	0.323944	0.001
IL1RN-IL1-receptor	15_Dendritic cell-15_Dendritic cell	0.445946	0.001
IL1RN-IL1-receptor-inhibitor	15_Dendritic cell-15_Dendritic cell	0.445946	0.001
SELPLG-SELL	15_Dendritic cell-15_Dendritic cell	0.344681	0.001
HLA-F-LILRB1	15_Dendritic cell-15_Dendritic cell	0.296992	0.008
CXCL2-DPP4	15_Dendritic cell-16_Fibroblast	0.458465	0.001
AREG-EGFR	15_Dendritic cell-16_Fibroblast	0.64728	0.001
VEGFA-NRP2	15_Dendritic cell-16_Fibroblast	0.690972	0.001
VEGFA-NRP1	15_Dendritic cell-16_Fibroblast	0.686726	0.001
EREG-EGFR	15_Dendritic cell-16_Fibroblast	0.508969	0.001
HBEGF-EGFR	15_Dendritic cell-16_Fibroblast	0.569014	0.001
CD93-IFNGR1	15_Dendritic cell-16_Fibroblast	0.453488	0.001
LGALS9-P4HB	15_Dendritic cell-16_Fibroblast	0.651515	0.001
PPIA-BSG	15_Dendritic cell-16_Fibroblast	0.513158	0.001
TGFB1-TGFbeta-receptor2	15_Dendritic cell-16_Fibroblast	0.744681	0.001
SIRPA-CD47	15_Dendritic cell-16_Fibroblast	0.411765	0.001
OSM-OSMR	15_Dendritic cell-16_Fibroblast	0.490323	0.001
ICAM1-SPN	15_Dendritic cell-17_Proliferating CD8-positive T cell	0.393939	0.001
ICAM1-integrin-aLb2-complex	15_Dendritic cell-17_Proliferating CD8-positive T cell	0.418605	0.001
ICAM1-ITGAL	15_Dendritic cell-17_Proliferating CD8-positive T cell	0.406889	0.001
TYROBP-CD44	15_Dendritic cell-17_Proliferating CD8-positive T cell	0.318759	0.001
CCL4-CCR5	15_Dendritic cell-17_Proliferating CD8-positive T cell	0.202454	0.001
CD55-ADGRE5	15_Dendritic cell-17_Proliferating CD8-positive T cell	0.775457	0.001
LGALS9-P4HB	15_Dendritic cell-17_Proliferating CD8-positive T cell	0.329545	0.028
PPIA-BSG	15_Dendritic cell-17_Proliferating CD8-positive T cell	0.451754	0.001
CXCL16-CXCR6	15_Dendritic cell-17_Proliferating CD8-positive T cell	0.865103	0.001
LGALS9-HAVCR2	15_Dendritic cell-17_Proliferating CD8-positive T cell	0.464789	0.001
CCL3-CCR5	15_Dendritic cell-17_Proliferating CD8-positive T cell	0.559471	0.001
CD86-CTLA4	15_Dendritic cell-17_Proliferating CD8-positive T cell	0.419048	0.001
NECTIN2-TIGIT	15_Dendritic cell-17_Proliferating CD8-positive T cell	0.403292	0.001
SIRPA-CD47	15_Dendritic cell-17_Proliferating CD8-positive T cell	0.522059	0.001
CD86-CD28	15_Dendritic cell-17_Proliferating CD8-positive T cell	0.585185	0.001
SELPLG-SELL	15_Dendritic cell-17_Proliferating CD8-positive T cell	0.297872	0.036
AREG-EGFR	15_Dendritic cell-18_Malignant cell	0.711069	0.001
EREG-EGFR	15_Dendritic cell-18_Malignant cell	0.58296	0.001
HBEGF-EGFR	15_Dendritic cell-18_Malignant cell	0.664789	0.001
CD93-IFNGR1	15_Dendritic cell-18_Malignant cell	0.43314	0.001
TGFB1-integrin-aVb6-complex	15_Dendritic cell-18_Malignant cell	0.762376	0.001
SIRPA-CD47	15_Dendritic cell-18_Malignant cell	0.448529	0.001
IL1RAP-PTPRF	15_Dendritic cell-18_Malignant cell	0.939759	0.001
THBS1-integrin-a3b1-complex	15_Dendritic cell-18_Malignant cell	0.64214	0.001
TYROBP-CD44	15_Dendritic cell-19_Proliferating Mast cell	0.712271	0.001
CD55-ADGRE5	15_Dendritic cell-19_Proliferating Mast cell	0.608355	0.001
CD93-IFNGR1	15_Dendritic cell-19_Proliferating Mast cell	0.462209	0.004
SEMA4A-PLXND1	15_Dendritic cell-19_Proliferating Mast cell	0.429487	0.016
TYROBP-CD44	15_Dendritic cell-1_Malignant cell	0.344147	0.001
AREG-EGFR	15_Dendritic cell-1_Malignant cell	0.729831	0.001
EREG-EGFR	15_Dendritic cell-1_Malignant cell	0.605381	0.001
HBEGF-EGFR	15_Dendritic cell-1_Malignant cell	0.692958	0.001
CD93-IFNGR1	15_Dendritic cell-1_Malignant cell	0.386628	0.001
LGALS9-P4HB	15_Dendritic cell-1_Malignant cell	0.621212	0.001
PPIA-BSG	15_Dendritic cell-1_Malignant cell	0.820175	0.001
SIRPA-CD47	15_Dendritic cell-1_Malignant cell	0.404412	0.001
IL1RAP-PTPRF	15_Dendritic cell-1_Malignant cell	0.807229	0.001
THBS1-integrin-a3b1-complex	15_Dendritic cell-1_Malignant cell	0.615385	0.001
ICAM1-integrin-aLb2-complex	15_Dendritic cell-2_CD8-positive T cell	0.425249	0.001
ICAM1-ITGAL	15_Dendritic cell-2_CD8-positive T cell	0.440258	0.001
TYROBP-CD44	15_Dendritic cell-2_CD8-positive T cell	0.351199	0.001
CD55-ADGRE5	15_Dendritic cell-2_CD8-positive T cell	0.91906	0.001
CXCL16-CXCR6	15_Dendritic cell-2_CD8-positive T cell	1	0.001
LGALS9-HAVCR2	15_Dendritic cell-2_CD8-positive T cell	0.56338	0.001
CD86-CTLA4	15_Dendritic cell-2_CD8-positive T cell	0.361905	0.001
NECTIN2-TIGIT	15_Dendritic cell-2_CD8-positive T cell	0.415638	0.001
CXCL8-ACKR1	15_Dendritic cell-3_Endothelial cell	0.811579	0.001
CD44-SELE	15_Dendritic cell-3_Endothelial cell	0.784646	0.001
VEGFA-NRP1	15_Dendritic cell-3_Endothelial cell	0.663717	0.001
VEGFA-FLT1	15_Dendritic cell-3_Endothelial cell	0.746077	0.001
SELPLG-SELE	15_Dendritic cell-3_Endothelial cell	0.813084	0.001
VEGFA-FLT1-complex	15_Dendritic cell-3_Endothelial cell	0.677536	0.001
VEGFA-KDR	15_Dendritic cell-3_Endothelial cell	0.677536	0.001
CD93-IFNGR1	15_Dendritic cell-3_Endothelial cell	0.395349	0.001
SELPLG-SELP	15_Dendritic cell-3_Endothelial cell	0.416667	0.001
TGFB1-TGFBR3	15_Dendritic cell-3_Endothelial cell	0.546667	0.001
SEMA4A-PLXND1	15_Dendritic cell-3_Endothelial cell	0.519231	0.001
OSM-LIFR	15_Dendritic cell-3_Endothelial cell	0.69863	0.001
OSM-OSMR	15_Dendritic cell-3_Endothelial cell	0.477419	0.001
ICAM1-integrin-aXb2-complex	15_Dendritic cell-5_Macrophage_IL1B high	0.443775	0.001
IL1B-IL1-receptor	15_Dendritic cell-5_Macrophage_IL1B high	0.637265	0.001
IL1B-IL1-receptor-inhibitor	15_Dendritic cell-5_Macrophage_IL1B high	0.637265	0.001
TYROBP-CD44	15_Dendritic cell-5_Macrophage_IL1B high	0.509168	0.001
PLAU-PLAUR	15_Dendritic cell-5_Macrophage_IL1B high	0.61859	0.001
ANXA1-FPR1	15_Dendritic cell-5_Macrophage_IL1B high	0.404537	0.001
PTPRC-MRC1	15_Dendritic cell-5_Macrophage_IL1B high	0.453782	0.001
HLA-F-LILRB2	15_Dendritic cell-5_Macrophage_IL1B high	0.520737	0.001
CD93-IFNGR1	15_Dendritic cell-5_Macrophage_IL1B high	0.453488	0.001
IL1RN-IL1-receptor	15_Dendritic cell-5_Macrophage_IL1B high	0.463964	0.001
IL1RN-IL1-receptor-inhibitor	15_Dendritic cell-5_Macrophage_IL1B high	0.463964	0.001
SELPLG-SELL	15_Dendritic cell-5_Macrophage_IL1B high	0.361702	0.001
HLA-F-LILRB1	15_Dendritic cell-5_Macrophage_IL1B high	0.342105	0.001
FTH1-SCARA5	15_Dendritic cell-6_Fibroblast	0.738022	0.001
FTL-SCARA5	15_Dendritic cell-6_Fibroblast	0.521823	0.001
AREG-EGFR	15_Dendritic cell-6_Fibroblast	0.714822	0.001
VEGFA-NRP2	15_Dendritic cell-6_Fibroblast	0.685764	0.001
EREG-EGFR	15_Dendritic cell-6_Fibroblast	0.587444	0.001
HBEGF-EGFR	15_Dendritic cell-6_Fibroblast	0.670423	0.001
CD93-IFNGR1	15_Dendritic cell-6_Fibroblast	0.343023	0.001
PPIA-BSG	15_Dendritic cell-6_Fibroblast	0.473684	0.001
TGFB1-TGFBR3	15_Dendritic cell-6_Fibroblast	0.84	0.001
OSM-OSMR	15_Dendritic cell-6_Fibroblast	0.464516	0.001
TYROBP-CD44	15_Dendritic cell-7_Mast cell	0.720733	0.001
PLAU-PLAUR	15_Dendritic cell-7_Mast cell	0.141026	0.016
CD55-ADGRE5	15_Dendritic cell-7_Mast cell	0.425587	0.001
CD93-IFNGR1	15_Dendritic cell-7_Mast cell	0.5	0.001
MT-RNR2-FPR3	15_Dendritic cell-8_Macrophage_C1QB high	1	0.001
ICAM1-integrin-aLb2-complex	15_Dendritic cell-8_Macrophage_C1QB high	0.367663	0.001
ICAM1-ITGAL	15_Dendritic cell-8_Macrophage_C1QB high	0.357374	0.001
ICAM1-integrin-aMb2-complex	15_Dendritic cell-8_Macrophage_C1QB high	0.390129	0.001
ICAM1-integrin-aXb2-complex	15_Dendritic cell-8_Macrophage_C1QB high	0.477912	0.001
TYROBP-CD44	15_Dendritic cell-8_Macrophage_C1QB high	0.293371	0.001
PLAU-PLAUR	15_Dendritic cell-8_Macrophage_C1QB high	0.244658	0.001
VEGFA-NRP2	15_Dendritic cell-8_Macrophage_C1QB high	0.637153	0.001
VEGFA-NRP1	15_Dendritic cell-8_Macrophage_C1QB high	0.649558	0.001
ANXA1-FPR3	15_Dendritic cell-8_Macrophage_C1QB high	0.402277	0.001
ANXA1-FPR1	15_Dendritic cell-8_Macrophage_C1QB high	0.378072	0.001
PTPRC-MRC1	15_Dendritic cell-8_Macrophage_C1QB high	0.453782	0.001
HLA-F-LILRB2	15_Dendritic cell-8_Macrophage_C1QB high	0.794931	0.001
CD93-IFNGR1	15_Dendritic cell-8_Macrophage_C1QB high	0.68314	0.001
LGALS9-P4HB	15_Dendritic cell-8_Macrophage_C1QB high	0.382576	0.001
PPIA-BSG	15_Dendritic cell-8_Macrophage_C1QB high	0.473684	0.001
CD99-PILRA	15_Dendritic cell-8_Macrophage_C1QB high	0.559846	0.001
LGALS9-HAVCR2	15_Dendritic cell-8_Macrophage_C1QB high	0.530516	0.001
CCL3-CCR1	15_Dendritic cell-8_Macrophage_C1QB high	0.64311	0.001
SEMA4A-PLXND1	15_Dendritic cell-8_Macrophage_C1QB high	0.685897	0.001
SIRPA-CD47	15_Dendritic cell-8_Macrophage_C1QB high	0.522059	0.001
CD52-SIGLEC10	15_Dendritic cell-8_Macrophage_C1QB high	0.597701	0.001
SELPLG-SELL	15_Dendritic cell-8_Macrophage_C1QB high	0.306383	0.001
HLA-F-LILRB1	15_Dendritic cell-8_Macrophage_C1QB high	0.665414	0.001
TYROBP-CD44	15_Dendritic cell-9_T cell	0.385049	0.001
CD55-ADGRE5	15_Dendritic cell-9_T cell	0.569191	0.001
SELPLG-SELL	15_Dendritic cell-9_T cell	0.404255	0.001
THY1-ADGRE5	16_Fibroblast-0_Plasma cell_IGHG high	0.525773	0.001
integrin-aVb1-complex-ADGRE5	16_Fibroblast-0_Plasma cell_IGHG high	0.367403	0.001
CXCL12-CXCR4	16_Fibroblast-0_Plasma cell_IGHG high	0.487973	0.001
LGALS9-P4HB	16_Fibroblast-0_Plasma cell_IGHG high	0.367424	0.001
LPAR1-ADGRE5	16_Fibroblast-0_Plasma cell_IGHG high	0.314448	0.001
GAS6-MERTK	16_Fibroblast-0_Plasma cell_IGHG high	0.648	0.001
LGALS3-MERTK	16_Fibroblast-0_Plasma cell_IGHG high	0.440789	0.001
COL3A1-integrin-a1b1-complex	16_Fibroblast-10_Pericyte	1	0.001
COL1A1-integrin-a1b1-complex	16_Fibroblast-10_Pericyte	1	0.001
COL1A2-integrin-a1b1-complex	16_Fibroblast-10_Pericyte	1	0.001
COL6A2-integrin-a1b1-complex	16_Fibroblast-10_Pericyte	1	0.001
COL6A1-integrin-a1b1-complex	16_Fibroblast-10_Pericyte	1	0.001
COL6A3-integrin-a1b1-complex	16_Fibroblast-10_Pericyte	1	0.001
THY1-ADGRE5	16_Fibroblast-10_Pericyte	0.534021	0.001
integrin-aVb1-complex-ADGRE5	16_Fibroblast-10_Pericyte	0.375691	0.001
COL14A1-integrin-a1b1-complex	16_Fibroblast-10_Pericyte	0.226263	0.001
LPAR1-ADGRE5	16_Fibroblast-10_Pericyte	0.325779	0.008
THBS2-CD36	16_Fibroblast-10_Pericyte	1	0.001
COL15A1-integrin-a1b1-complex	16_Fibroblast-10_Pericyte	1	0.001
GAS6-AXL	16_Fibroblast-10_Pericyte	0.840909	0.001
TNFSF10-TNFRSF10D	16_Fibroblast-10_Pericyte	0.735849	0.001
TNFSF10-TNFRSF10B	16_Fibroblast-10_Pericyte	0.594937	0.001
COL18A1-integrin-a1b1-complex	16_Fibroblast-10_Pericyte	0.696774	0.001
MPZL1-MPZL1	16_Fibroblast-10_Pericyte	0.811475	0.001
SDC2-ADGRA2	16_Fibroblast-10_Pericyte	0.432624	0.001
VEGFB-NRP1	16_Fibroblast-10_Pericyte	0.953846	0.001
COL8A2-integrin-a1b1-complex	16_Fibroblast-10_Pericyte	1	0.001
COL7A1-integrin-a1b1-complex	16_Fibroblast-10_Pericyte	1	0.001
COL27A1-integrin-a1b1-complex	16_Fibroblast-10_Pericyte	1	0.001
COL10A1-integrin-a1b1-complex	16_Fibroblast-10_Pericyte	1	0.001
COL11A1-integrin-a1b1-complex	16_Fibroblast-10_Pericyte	1	0.001
COL12A1-integrin-a1b1-complex	16_Fibroblast-10_Pericyte	1	0.001
COL8A1-integrin-a1b1-complex	16_Fibroblast-10_Pericyte	1	0.001
COL16A1-integrin-a1b1-complex	16_Fibroblast-10_Pericyte	1	0.001
COL4A1-integrin-a1b1-complex	16_Fibroblast-10_Pericyte	0.438944	0.001
COL4A2-integrin-a1b1-complex	16_Fibroblast-10_Pericyte	0.546296	0.001
LAMC1-integrin-a7b1-complex	16_Fibroblast-10_Pericyte	0.56338	0.001
COL5A1-integrin-a1b1-complex	16_Fibroblast-10_Pericyte	1	0.001
COL5A2-integrin-a1b1-complex	16_Fibroblast-10_Pericyte	1	0.001
THBS1-CD36	16_Fibroblast-10_Pericyte	0.390432	0.001
COL1A1-integrin-a11b1-complex	16_Fibroblast-11_Fibroblast	0.972806	0.001
COL1A2-integrin-a11b1-complex	16_Fibroblast-11_Fibroblast	0.967025	0.001
FTH1-SCARA5	16_Fibroblast-11_Fibroblast	0.653415	0.001
FTL-SCARA5	16_Fibroblast-11_Fibroblast	0.442289	0.001
PLAU-PLAUR	16_Fibroblast-11_Fibroblast	0.152778	0.004
COL6A2-integrin-a11b1-complex	16_Fibroblast-11_Fibroblast	0.928222	0.001
COL6A1-integrin-a11b1-complex	16_Fibroblast-11_Fibroblast	0.944374	0.001
COL6A3-integrin-a11b1-complex	16_Fibroblast-11_Fibroblast	0.935103	0.001
FN1-integrin-a11b1-complex	16_Fibroblast-11_Fibroblast	0.947619	0.001
FN1-integrin-a5b1-complex	16_Fibroblast-11_Fibroblast	0.947619	0.001
COL3A1-integrin-a11b1-complex	16_Fibroblast-11_Fibroblast	0.965323	0.001
WNT5A-SFRP2	16_Fibroblast-11_Fibroblast	1	0.001
COL14A1-integrin-a11b1-complex	16_Fibroblast-11_Fibroblast	0.185468	0.001
LGALS9-P4HB	16_Fibroblast-11_Fibroblast	0.401515	0.001
COL15A1-integrin-a11b1-complex	16_Fibroblast-11_Fibroblast	0.814346	0.001
GAS6-AXL	16_Fibroblast-11_Fibroblast	0.55303	0.001
FBN1-integrin-a5b1-complex	16_Fibroblast-11_Fibroblast	0.529954	0.001
TGFB1-TGFBR3	16_Fibroblast-11_Fibroblast	0.6	0.001
TNFSF10-TNFRSF10B	16_Fibroblast-11_Fibroblast	0.531646	0.001
COL18A1-integrin-a11b1-complex	16_Fibroblast-11_Fibroblast	0.505435	0.001
MPZL1-MPZL1	16_Fibroblast-11_Fibroblast	0.95082	0.001
SDC2-ADGRA2	16_Fibroblast-11_Fibroblast	0.411348	0.001
CXCL11-ACKR3	16_Fibroblast-11_Fibroblast	0.846154	0.001
COL8A2-integrin-a11b1-complex	16_Fibroblast-11_Fibroblast	0.57	0.001
COL7A1-integrin-a11b1-complex	16_Fibroblast-11_Fibroblast	0.65873	0.001
COL27A1-integrin-a11b1-complex	16_Fibroblast-11_Fibroblast	0.603604	0.001
COL11A1-integrin-a11b1-complex	16_Fibroblast-11_Fibroblast	0.586538	0.001
COL10A1-integrin-a11b1-complex	16_Fibroblast-11_Fibroblast	0.580952	0.001
WNT5A-SFRP4	16_Fibroblast-11_Fibroblast	1	0.001
WNT5A-ROR1	16_Fibroblast-11_Fibroblast	1	0.001
TGFB3-TGFBR3	16_Fibroblast-11_Fibroblast	0.957547	0.001
COL12A1-integrin-a11b1-complex	16_Fibroblast-11_Fibroblast	0.780612	0.001
COL8A1-integrin-a11b1-complex	16_Fibroblast-11_Fibroblast	0.733333	0.001
COL16A1-integrin-a11b1-complex	16_Fibroblast-11_Fibroblast	0.752809	0.001
PDGFC-PDGFRA	16_Fibroblast-11_Fibroblast	0.565934	0.001
WNT5A-SFRP1	16_Fibroblast-11_Fibroblast	1	0.001
COL4A1-integrin-a11b1-complex	16_Fibroblast-11_Fibroblast	0.356495	0.001
COL4A2-integrin-a11b1-complex	16_Fibroblast-11_Fibroblast	0.458924	0.001
COL5A1-integrin-a11b1-complex	16_Fibroblast-11_Fibroblast	0.891358	0.001
COL5A2-integrin-a11b1-complex	16_Fibroblast-11_Fibroblast	0.881081	0.001
THY1-ADGRE5	16_Fibroblast-12_Plasma cell_IGKC high	0.556701	0.001
integrin-aVb1-complex-ADGRE5	16_Fibroblast-12_Plasma cell_IGKC high	0.40884	0.001
CXCL12-CXCR4	16_Fibroblast-12_Plasma cell_IGKC high	0.496564	0.001
LGALS9-P4HB	16_Fibroblast-12_Plasma cell_IGKC high	0.390152	0.001
LPAR1-ADGRE5	16_Fibroblast-12_Plasma cell_IGKC high	0.356941	0.001
THY1-ADGRE5	16_Fibroblast-13_Plasma cell_IGHA high	0.492784	0.001
CXCL12-CXCR4	16_Fibroblast-13_Plasma cell_IGHA high	0.405498	0.001
LGALS9-P4HB	16_Fibroblast-13_Plasma cell_IGHA high	0.310606	0.028
THY1-ADGRE5	16_Fibroblast-14_Treg cell	0.610309	0.001
integrin-aVb1-complex-ADGRE5	16_Fibroblast-14_Treg cell	0.477901	0.001
CXCL12-CXCR4	16_Fibroblast-14_Treg cell	0.737113	0.001
LPAR1-ADGRE5	16_Fibroblast-14_Treg cell	0.430595	0.001
CXCL16-CXCR6	16_Fibroblast-14_Treg cell	0.258065	0.004
NECTIN2-TIGIT	16_Fibroblast-14_Treg cell	0.679012	0.001
CD248-IL6R	16_Fibroblast-14_Treg cell	0.478723	0.001
TNFSF12-TNFRSF25	16_Fibroblast-14_Treg cell	0.6	0.001
APP-CD74	16_Fibroblast-15_Dendritic cell	1	0.001
PLAU-PLAUR	16_Fibroblast-15_Dendritic cell	0.396368	0.001
THY1-ADGRE5	16_Fibroblast-15_Dendritic cell	0.581443	0.001
integrin-aVb1-complex-ADGRE5	16_Fibroblast-15_Dendritic cell	0.441989	0.001
CXCL12-CXCR4	16_Fibroblast-15_Dendritic cell	0.585911	0.001
HLA-F-LILRB2	16_Fibroblast-15_Dendritic cell	0.497696	0.001
CSF1-CSF1R	16_Fibroblast-15_Dendritic cell	0.347664	0.001
APP-TNFRSF21	16_Fibroblast-15_Dendritic cell	0.812139	0.001
LPAR1-ADGRE5	16_Fibroblast-15_Dendritic cell	0.390935	0.001
THY1-integrin-aXb2-complex	16_Fibroblast-15_Dendritic cell	0.784483	0.001
LGALS9-HAVCR2	16_Fibroblast-15_Dendritic cell	0.305164	0.001
THY1-ADGRE2	16_Fibroblast-15_Dendritic cell	0.839844	0.001
GAS6-AXL	16_Fibroblast-15_Dendritic cell	0.590909	0.001
VEGFB-FLT1	16_Fibroblast-15_Dendritic cell	0.383085	0.001
TNFSF10-TNFRSF10B	16_Fibroblast-15_Dendritic cell	0.658228	0.001
integrin-aVb1-complex-ADGRE2	16_Fibroblast-15_Dendritic cell	0.691729	0.001
ProstaglandinE2-byPTGES3-PTGER4	16_Fibroblast-15_Dendritic cell	0.36413	0.001
HLA-F-LILRB1	16_Fibroblast-15_Dendritic cell	0.379699	0.001
COL3A1-integrin-a1b1-complex	16_Fibroblast-16_Fibroblast	0.982673	0.001
COL1A1-integrin-a1b1-complex	16_Fibroblast-16_Fibroblast	0.986784	0.001
COL1A2-integrin-a1b1-complex	16_Fibroblast-16_Fibroblast	0.983542	0.001
COL1A1-integrin-a2b1-complex	16_Fibroblast-16_Fibroblast	0.990464	0.001
COL1A2-integrin-a2b1-complex	16_Fibroblast-16_Fibroblast	0.988095	0.001
COL1A1-integrin-a11b1-complex	16_Fibroblast-16_Fibroblast	1	0.001
COL1A2-integrin-a11b1-complex	16_Fibroblast-16_Fibroblast	1	0.001
CXCL2-DPP4	16_Fibroblast-16_Fibroblast	0.272345	0.001
PLAU-PLAUR	16_Fibroblast-16_Fibroblast	0.153846	0.008
COL6A2-integrin-a1b1-complex	16_Fibroblast-16_Fibroblast	0.964041	0.001
COL6A1-integrin-a1b1-complex	16_Fibroblast-16_Fibroblast	0.972441	0.001
COL6A3-integrin-a1b1-complex	16_Fibroblast-16_Fibroblast	0.967643	0.001
COL6A2-integrin-a2b1-complex	16_Fibroblast-16_Fibroblast	0.975352	0.001
COL6A1-integrin-a2b1-complex	16_Fibroblast-16_Fibroblast	0.979893	0.001
COL6A3-integrin-a2b1-complex	16_Fibroblast-16_Fibroblast	0.977883	0.001
COL6A2-integrin-a11b1-complex	16_Fibroblast-16_Fibroblast	1	0.001
COL6A1-integrin-a11b1-complex	16_Fibroblast-16_Fibroblast	1	0.001
COL6A3-integrin-a11b1-complex	16_Fibroblast-16_Fibroblast	1	0.001
FN1-integrin-a2b1-complex	16_Fibroblast-16_Fibroblast	0.981132	0.001
FN1-integrin-a11b1-complex	16_Fibroblast-16_Fibroblast	1	0.001
FN1-integrin-a5b1-complex	16_Fibroblast-16_Fibroblast	1	0.001
FN1-integrin-aVb1-complex	16_Fibroblast-16_Fibroblast	1	0.001
FN1-integrin-aVb5-complex	16_Fibroblast-16_Fibroblast	1	0.001
COL3A1-integrin-a2b1-complex	16_Fibroblast-16_Fibroblast	0.987458	0.001
COL3A1-integrin-a11b1-complex	16_Fibroblast-16_Fibroblast	1	0.001
WNT5A-SFRP2	16_Fibroblast-16_Fibroblast	0.637584	0.001
COL14A1-integrin-a1b1-complex	16_Fibroblast-16_Fibroblast	0.183838	0.012
COL14A1-integrin-a2b1-complex	16_Fibroblast-16_Fibroblast	0.17119	0.012
COL14A1-integrin-a11b1-complex	16_Fibroblast-16_Fibroblast	0.269598	0.001
APP-TNFRSF21	16_Fibroblast-16_Fibroblast	0.736994	0.001
LGALS9-P4HB	16_Fibroblast-16_Fibroblast	0.636364	0.001
PPIA-BSG	16_Fibroblast-16_Fibroblast	0.429825	0.016
COL15A1-integrin-a1b1-complex	16_Fibroblast-16_Fibroblast	0.899038	0.001
COL15A1-integrin-a2b1-complex	16_Fibroblast-16_Fibroblast	0.921875	0.001
COL15A1-integrin-a11b1-complex	16_Fibroblast-16_Fibroblast	1	0.001
CXCL9-DPP4	16_Fibroblast-16_Fibroblast	0.252101	0.001
CXCL10-DPP4	16_Fibroblast-16_Fibroblast	0.639175	0.001
GAS6-AXL	16_Fibroblast-16_Fibroblast	0.598485	0.001
FBN1-integrin-a5b1-complex	16_Fibroblast-16_Fibroblast	0.728111	0.001
TGFB1-TGFbeta-receptor2	16_Fibroblast-16_Fibroblast	0.446809	0.012
SIRPA-CD47	16_Fibroblast-16_Fibroblast	0.330882	0.001
COL18A1-integrin-a1b1-complex	16_Fibroblast-16_Fibroblast	0.56129	0.001
COL18A1-integrin-a2b1-complex	16_Fibroblast-16_Fibroblast	0.561151	0.001
COL18A1-integrin-a11b1-complex	16_Fibroblast-16_Fibroblast	0.744565	0.001
MPZL1-MPZL1	16_Fibroblast-16_Fibroblast	1	0.001
SDC2-ADGRA2	16_Fibroblast-16_Fibroblast	0.702128	0.001
CXCL11-DPP4	16_Fibroblast-16_Fibroblast	1	0.001
COL8A2-integrin-a11b1-complex	16_Fibroblast-16_Fibroblast	1	0.001
COL7A1-integrin-a11b1-complex	16_Fibroblast-16_Fibroblast	1	0.001
COL27A1-integrin-a11b1-complex	16_Fibroblast-16_Fibroblast	1	0.001
VEGFB-NRP1	16_Fibroblast-16_Fibroblast	1	0.001
SLIT2-ROBO1	16_Fibroblast-16_Fibroblast	0.504505	0.001
GJA1-GJA1	16_Fibroblast-16_Fibroblast	0.647619	0.001
JAM3-JAM3	16_Fibroblast-16_Fibroblast	0.918367	0.001
COL8A2-integrin-a1b1-complex	16_Fibroblast-16_Fibroblast	0.708333	0.001
COL7A1-integrin-a1b1-complex	16_Fibroblast-16_Fibroblast	0.785714	0.001
COL27A1-integrin-a1b1-complex	16_Fibroblast-16_Fibroblast	0.743902	0.001
COL8A2-integrin-a2b1-complex	16_Fibroblast-16_Fibroblast	0.745455	0.001
COL7A1-integrin-a2b1-complex	16_Fibroblast-16_Fibroblast	0.817073	0.001
COL27A1-integrin-a2b1-complex	16_Fibroblast-16_Fibroblast	0.772727	0.001
COL11A1-integrin-a11b1-complex	16_Fibroblast-16_Fibroblast	1	0.001
COL10A1-integrin-a1b1-complex	16_Fibroblast-16_Fibroblast	0.723684	0.001
COL11A1-integrin-a1b1-complex	16_Fibroblast-16_Fibroblast	0.723684	0.001
COL10A1-integrin-a11b1-complex	16_Fibroblast-16_Fibroblast	1	0.001
COL10A1-integrin-a2b1-complex	16_Fibroblast-16_Fibroblast	0.766667	0.001
COL11A1-integrin-a2b1-complex	16_Fibroblast-16_Fibroblast	0.762712	0.001
WNT5A-SFRP4	16_Fibroblast-16_Fibroblast	0.801802	0.001
WNT5A-ROR1	16_Fibroblast-16_Fibroblast	0.811111	0.001
WNT5A-ROR2	16_Fibroblast-16_Fibroblast	1	0.001
COL12A1-integrin-a1b1-complex	16_Fibroblast-16_Fibroblast	0.875	0.001
COL8A1-integrin-a1b1-complex	16_Fibroblast-16_Fibroblast	0.845588	0.001
COL16A1-integrin-a1b1-complex	16_Fibroblast-16_Fibroblast	0.85906	0.001
COL12A1-integrin-a11b1-complex	16_Fibroblast-16_Fibroblast	1	0.001
COL8A1-integrin-a11b1-complex	16_Fibroblast-16_Fibroblast	1	0.001
COL16A1-integrin-a11b1-complex	16_Fibroblast-16_Fibroblast	1	0.001
CCL11-DPP4	16_Fibroblast-16_Fibroblast	1	0.001
COL12A1-integrin-a2b1-complex	16_Fibroblast-16_Fibroblast	0.907285	0.001
COL8A1-integrin-a2b1-complex	16_Fibroblast-16_Fibroblast	0.883333	0.001
COL16A1-integrin-a2b1-complex	16_Fibroblast-16_Fibroblast	0.887218	0.001
TGFB3-TGFbeta-receptor2	16_Fibroblast-16_Fibroblast	1	0.001
PDGFC-PDGFRA	16_Fibroblast-16_Fibroblast	0.813187	0.001
COL4A1-integrin-a1b1-complex	16_Fibroblast-16_Fibroblast	0.369637	0.001
COL4A2-integrin-a1b1-complex	16_Fibroblast-16_Fibroblast	0.481481	0.001
COL4A1-integrin-a11b1-complex	16_Fibroblast-16_Fibroblast	0.486405	0.001
COL4A2-integrin-a11b1-complex	16_Fibroblast-16_Fibroblast	0.580737	0.001
LAMC1-integrin-a2b1-complex	16_Fibroblast-16_Fibroblast	0.487085	0.001
COL4A1-integrin-a2b1-complex	16_Fibroblast-16_Fibroblast	0.355401	0.001
COL4A2-integrin-a2b1-complex	16_Fibroblast-16_Fibroblast	0.474026	0.001
COL5A1-integrin-a1b1-complex	16_Fibroblast-16_Fibroblast	0.944149	0.001
COL5A2-integrin-a1b1-complex	16_Fibroblast-16_Fibroblast	0.938416	0.001
COL5A1-integrin-a11b1-complex	16_Fibroblast-16_Fibroblast	1	0.001
COL5A1-integrin-a2b1-complex	16_Fibroblast-16_Fibroblast	0.958333	0.001
CXCL12-DPP4	16_Fibroblast-16_Fibroblast	1	0.001
COL5A2-integrin-a2b1-complex	16_Fibroblast-16_Fibroblast	0.953846	0.001
COL5A2-integrin-a11b1-complex	16_Fibroblast-16_Fibroblast	1	0.001
APP-CD74	16_Fibroblast-17_Proliferating CD8-positive T cell	0.347736	0.001
THY1-ADGRE5	16_Fibroblast-17_Proliferating CD8-positive T cell	0.884536	0.001
integrin-aVb1-complex-ADGRE5	16_Fibroblast-17_Proliferating CD8-positive T cell	0.848066	0.001
CXCL12-CXCR4	16_Fibroblast-17_Proliferating CD8-positive T cell	0.780069	0.001
LPAR1-ADGRE5	16_Fibroblast-17_Proliferating CD8-positive T cell	0.807365	0.001
LGALS9-HAVCR2	16_Fibroblast-17_Proliferating CD8-positive T cell	0.446009	0.001
NECTIN2-TIGIT	16_Fibroblast-17_Proliferating CD8-positive T cell	0.382716	0.001
SIRPA-CD47	16_Fibroblast-17_Proliferating CD8-positive T cell	0.448529	0.001
ProstaglandinE2-byPTGES3-PTGER4	16_Fibroblast-17_Proliferating CD8-positive T cell	0.554348	0.001
COL1A1-integrin-a2b1-complex	16_Fibroblast-18_Malignant cell	1	0.001
COL1A2-integrin-a2b1-complex	16_Fibroblast-18_Malignant cell	1	0.001
PLAU-PLAUR	16_Fibroblast-18_Malignant cell	0.222222	0.001
COL6A2-integrin-a2b1-complex	16_Fibroblast-18_Malignant cell	1	0.001
COL6A1-integrin-a2b1-complex	16_Fibroblast-18_Malignant cell	1	0.001
COL6A3-integrin-a2b1-complex	16_Fibroblast-18_Malignant cell	1	0.001
FN1-integrin-a3b1-complex	16_Fibroblast-18_Malignant cell	1	0.001
FN1-integrin-a2b1-complex	16_Fibroblast-18_Malignant cell	1	0.001
FN1-integrin-aVb1-complex	16_Fibroblast-18_Malignant cell	0.981481	0.001
COL3A1-integrin-a2b1-complex	16_Fibroblast-18_Malignant cell	1	0.001
THY1-ADGRE5	16_Fibroblast-18_Malignant cell	0.412371	0.001
COL14A1-integrin-a2b1-complex	16_Fibroblast-18_Malignant cell	0.200418	0.001
APP-SORL1	16_Fibroblast-18_Malignant cell	0.959322	0.001
APP-TNFRSF21	16_Fibroblast-18_Malignant cell	1	0.001
COL15A1-integrin-a2b1-complex	16_Fibroblast-18_Malignant cell	1	0.001
CD248-IL6R	16_Fibroblast-18_Malignant cell	0.43617	0.001
TNFSF12-TNFRSF12A	16_Fibroblast-18_Malignant cell	0.708333	0.001
TNFSF10-TNFRSF10D	16_Fibroblast-18_Malignant cell	0.628931	0.001
TNFSF10-TNFRSF10B	16_Fibroblast-18_Malignant cell	0.898734	0.001
TGFB1-integrin-aVb6-complex	16_Fibroblast-18_Malignant cell	0.485149	0.008
SIRPA-CD47	16_Fibroblast-18_Malignant cell	0.367647	0.008
COL18A1-integrin-a2b1-complex	16_Fibroblast-18_Malignant cell	0.661871	0.001
COL8A2-integrin-a2b1-complex	16_Fibroblast-18_Malignant cell	1	0.001
COL7A1-integrin-a2b1-complex	16_Fibroblast-18_Malignant cell	1	0.001
COL27A1-integrin-a2b1-complex	16_Fibroblast-18_Malignant cell	1	0.001
COL10A1-integrin-a2b1-complex	16_Fibroblast-18_Malignant cell	1	0.001
COL11A1-integrin-a2b1-complex	16_Fibroblast-18_Malignant cell	1	0.001
TGFB3-integrin-aVb6-complex	16_Fibroblast-18_Malignant cell	1	0.001
COL12A1-integrin-a2b1-complex	16_Fibroblast-18_Malignant cell	1	0.001
COL8A1-integrin-a2b1-complex	16_Fibroblast-18_Malignant cell	1	0.001
COL16A1-integrin-a2b1-complex	16_Fibroblast-18_Malignant cell	1	0.001
TGFB3-integrin-aVb8-complex	16_Fibroblast-18_Malignant cell	1	0.001
TNC-integrin-aVb6-complex	16_Fibroblast-18_Malignant cell	0.523207	0.001
LAMC1-integrin-a2b1-complex	16_Fibroblast-18_Malignant cell	0.538745	0.001
COL4A1-integrin-a2b1-complex	16_Fibroblast-18_Malignant cell	0.407666	0.001
COL4A2-integrin-a2b1-complex	16_Fibroblast-18_Malignant cell	0.522727	0.001
LAMC1-integrin-a6b1-complex	16_Fibroblast-18_Malignant cell	0.538745	0.001
COL5A1-integrin-a2b1-complex	16_Fibroblast-18_Malignant cell	1	0.001
COL5A2-integrin-a2b1-complex	16_Fibroblast-18_Malignant cell	1	0.001
THBS1-integrin-a3b1-complex	16_Fibroblast-18_Malignant cell	0.339465	0.001
PLAU-PLAUR	16_Fibroblast-19_Proliferating Mast cell	0.245726	0.012
THY1-ADGRE5	16_Fibroblast-19_Proliferating Mast cell	0.752577	0.001
integrin-aVb1-complex-ADGRE5	16_Fibroblast-19_Proliferating Mast cell	0.671271	0.001
CXCL12-CXCR4	16_Fibroblast-19_Proliferating Mast cell	0.434708	0.001
APP-TNFRSF21	16_Fibroblast-19_Proliferating Mast cell	0.858382	0.001
LPAR1-ADGRE5	16_Fibroblast-19_Proliferating Mast cell	0.626062	0.001
THY1-ADGRE2	16_Fibroblast-19_Proliferating Mast cell	1	0.001
CD248-IL6R	16_Fibroblast-19_Proliferating Mast cell	0.489362	0.008
TNFSF10-TNFRSF10D	16_Fibroblast-19_Proliferating Mast cell	0.591195	0.004
integrin-aVb1-complex-ADGRE2	16_Fibroblast-19_Proliferating Mast cell	1	0.001
ProstaglandinE2-byPTGES3-PTGER4	16_Fibroblast-19_Proliferating Mast cell	0.586957	0.008
PLAU-PLAUR	16_Fibroblast-1_Malignant cell	0.163462	0.001
FN1-integrin-a3b1-complex	16_Fibroblast-1_Malignant cell	0.981132	0.001
FN1-integrin-a5b1-complex	16_Fibroblast-1_Malignant cell	0.936905	0.001
COL3A1-ADGRG1	16_Fibroblast-1_Malignant cell	1	0.001
THY1-ADGRE5	16_Fibroblast-1_Malignant cell	0.397938	0.001
CSF1-CSF1R	16_Fibroblast-1_Malignant cell	0.2	0.001
TGM2-ADGRG1	16_Fibroblast-1_Malignant cell	0.507653	0.001
APP-TNFRSF21	16_Fibroblast-1_Malignant cell	0.800578	0.001
LGALS9-P4HB	16_Fibroblast-1_Malignant cell	0.606061	0.001
PPIA-BSG	16_Fibroblast-1_Malignant cell	0.736842	0.001
GAS6-AXL	16_Fibroblast-1_Malignant cell	0.606061	0.001
FBN1-integrin-a5b1-complex	16_Fibroblast-1_Malignant cell	0.483871	0.001
TNFSF12-TNFRSF12A	16_Fibroblast-1_Malignant cell	0.486111	0.001
TNFSF10-TNFRSF10D	16_Fibroblast-1_Malignant cell	0.54717	0.001
TNFSF10-TNFRSF10B	16_Fibroblast-1_Malignant cell	0.481013	0.001
SIRPA-CD47	16_Fibroblast-1_Malignant cell	0.330882	0.001
MPZL1-MPZL1	16_Fibroblast-1_Malignant cell	0.745902	0.001
IGF2-IGF1R	16_Fibroblast-1_Malignant cell	0.579545	0.001
LAMC1-integrin-a6b1-complex	16_Fibroblast-1_Malignant cell	0.509225	0.001
THBS1-integrin-a3b1-complex	16_Fibroblast-1_Malignant cell	0.314381	0.001
HLA-E-CD94:NKG2A	16_Fibroblast-2_CD8-positive T cell	0.627586	0.001
HLA-E-KLRC1	16_Fibroblast-2_CD8-positive T cell	0.627586	0.001
THY1-ADGRE5	16_Fibroblast-2_CD8-positive T cell	1	0.001
integrin-aVb1-complex-ADGRE5	16_Fibroblast-2_CD8-positive T cell	1	0.001
CXCL12-CXCR4	16_Fibroblast-2_CD8-positive T cell	0.950172	0.001
LPAR1-ADGRE5	16_Fibroblast-2_CD8-positive T cell	0.966006	0.001
CXCL16-CXCR6	16_Fibroblast-2_CD8-positive T cell	0.304985	0.001
LGALS9-HAVCR2	16_Fibroblast-2_CD8-positive T cell	0.544601	0.001
NECTIN2-TIGIT	16_Fibroblast-2_CD8-positive T cell	0.390947	0.001
ProstaglandinE2-byPTGES3-PTGER4	16_Fibroblast-2_CD8-positive T cell	0.603261	0.001
APP-CD74	16_Fibroblast-3_Endothelial cell	0.687142	0.001
CCL2-ACKR1	16_Fibroblast-3_Endothelial cell	0.421201	0.001
CXCL8-ACKR1	16_Fibroblast-3_Endothelial cell	0.385263	0.001
CD44-SELE	16_Fibroblast-3_Endothelial cell	0.663011	0.001
COL3A1-ADGRG1	16_Fibroblast-3_Endothelial cell	0.962279	0.001
VEGFA-FLT1	16_Fibroblast-3_Endothelial cell	0.376605	0.001
CCL5-ACKR1	16_Fibroblast-3_Endothelial cell	0.32185	0.001
TGM2-ADGRG1	16_Fibroblast-3_Endothelial cell	0.387755	0.001
CXCL1-ACKR1	16_Fibroblast-3_Endothelial cell	0.777577	0.001
VEGFB-FLT1	16_Fibroblast-3_Endothelial cell	1	0.001
TNFSF10-TNFRSF10D	16_Fibroblast-3_Endothelial cell	0.899371	0.001
TNFSF10-TNFRSF10B	16_Fibroblast-3_Endothelial cell	0.791139	0.001
ADM-RAMP3	16_Fibroblast-3_Endothelial cell	0.935897	0.001
CXCL11-ACKR3	16_Fibroblast-3_Endothelial cell	1	0.001
VEGFB-NRP1	16_Fibroblast-3_Endothelial cell	0.8	0.001
GJA1-GJA1	16_Fibroblast-3_Endothelial cell	0.819048	0.001
VEGFB-FLT1-complex	16_Fibroblast-3_Endothelial cell	1	0.001
WNT5A-FZD4-LRP5	16_Fibroblast-3_Endothelial cell	1	0.001
TGFB3-TGFBR3	16_Fibroblast-3_Endothelial cell	0.792453	0.001
FN1-integrin-a8b1-complex	16_Fibroblast-4_Vascular smooth muscle cell	1	0.001
THY1-ADGRE5	16_Fibroblast-4_Vascular smooth muscle cell	0.437113	0.001
GAS6-AXL	16_Fibroblast-4_Vascular smooth muscle cell	0.825758	0.001
TNFSF10-TNFRSF10D	16_Fibroblast-4_Vascular smooth muscle cell	0.679245	0.001
LRPAP1-SORT1	16_Fibroblast-4_Vascular smooth muscle cell	0.781022	0.001
SDC2-ADGRA2	16_Fibroblast-4_Vascular smooth muscle cell	0.496454	0.001
WNT5A-FRZB	16_Fibroblast-4_Vascular smooth muscle cell	1	0.001
TNC-integrin-a8b1-complex	16_Fibroblast-4_Vascular smooth muscle cell	0.552941	0.001
LAMC1-integrin-a7b1-complex	16_Fibroblast-4_Vascular smooth muscle cell	0.556338	0.001
APP-CD74	16_Fibroblast-5_Macrophage_IL1B high	0.710047	0.001
PLAU-PLAUR	16_Fibroblast-5_Macrophage_IL1B high	0.700855	0.001
ANXA1-FPR1	16_Fibroblast-5_Macrophage_IL1B high	0.327032	0.001
THY1-ADGRE5	16_Fibroblast-5_Macrophage_IL1B high	0.503093	0.001
integrin-aVb1-complex-ADGRE5	16_Fibroblast-5_Macrophage_IL1B high	0.337017	0.001
CXCL12-CXCR4	16_Fibroblast-5_Macrophage_IL1B high	0.441581	0.001
HLA-F-LILRB2	16_Fibroblast-5_Macrophage_IL1B high	0.573733	0.001
CSF1-CSF1R	16_Fibroblast-5_Macrophage_IL1B high	0.506542	0.001
CSF3-CSF3R	16_Fibroblast-5_Macrophage_IL1B high	0.186404	0.004
CD99-PILRA	16_Fibroblast-5_Macrophage_IL1B high	0.803089	0.001
THY1-integrin-aXb2-complex	16_Fibroblast-5_Macrophage_IL1B high	0.899425	0.001
RARRES2-CCRL2	16_Fibroblast-5_Macrophage_IL1B high	1	0.001
THY1-ADGRE2	16_Fibroblast-5_Macrophage_IL1B high	0.832031	0.001
CD248-IL6R	16_Fibroblast-5_Macrophage_IL1B high	0.542553	0.001
integrin-aVb1-complex-ADGRE2	16_Fibroblast-5_Macrophage_IL1B high	0.676692	0.001
HLA-F-LILRB1	16_Fibroblast-5_Macrophage_IL1B high	0.424812	0.001
COL1A1-integrin-a11b1-complex	16_Fibroblast-6_Fibroblast	0.973424	0.001
COL1A2-integrin-a11b1-complex	16_Fibroblast-6_Fibroblast	0.967791	0.001
FTH1-SCARA5	16_Fibroblast-6_Fibroblast	0.504587	0.001
PLAU-PLAUR	16_Fibroblast-6_Fibroblast	0.194444	0.001
COL6A2-integrin-a11b1-complex	16_Fibroblast-6_Fibroblast	0.931485	0.001
COL6A1-integrin-a11b1-complex	16_Fibroblast-6_Fibroblast	0.945638	0.001
COL6A3-integrin-a11b1-complex	16_Fibroblast-6_Fibroblast	0.936578	0.001
FN1-integrin-a8b1-complex	16_Fibroblast-6_Fibroblast	0.987608	0.001
FN1-integrin-a11b1-complex	16_Fibroblast-6_Fibroblast	0.94881	0.001
FN1-integrin-a5b1-complex	16_Fibroblast-6_Fibroblast	0.94881	0.001
COL3A1-integrin-a11b1-complex	16_Fibroblast-6_Fibroblast	0.966129	0.001
COL14A1-integrin-a11b1-complex	16_Fibroblast-6_Fibroblast	0.18738	0.001
COL15A1-integrin-a11b1-complex	16_Fibroblast-6_Fibroblast	0.818565	0.001
GAS6-AXL	16_Fibroblast-6_Fibroblast	0.871212	0.001
FBN1-integrin-a5b1-complex	16_Fibroblast-6_Fibroblast	0.534562	0.001
TGFB1-TGFBR3	16_Fibroblast-6_Fibroblast	0.66	0.001
TNFSF12-TNFRSF12A	16_Fibroblast-6_Fibroblast	0.451389	0.001
TNFSF10-TNFRSF10D	16_Fibroblast-6_Fibroblast	0.823899	0.001
TNFSF10-TNFRSF10B	16_Fibroblast-6_Fibroblast	0.601266	0.001
COL18A1-integrin-a11b1-complex	16_Fibroblast-6_Fibroblast	0.51087	0.001
MPZL1-MPZL1	16_Fibroblast-6_Fibroblast	0.811475	0.001
SDC2-ADGRA2	16_Fibroblast-6_Fibroblast	0.496454	0.001
CXCL11-ACKR3	16_Fibroblast-6_Fibroblast	0.832168	0.001
COL8A2-integrin-a11b1-complex	16_Fibroblast-6_Fibroblast	0.58	0.001
COL7A1-integrin-a11b1-complex	16_Fibroblast-6_Fibroblast	0.666667	0.001
COL27A1-integrin-a11b1-complex	16_Fibroblast-6_Fibroblast	0.612613	0.001
GJA1-GJA1	16_Fibroblast-6_Fibroblast	0.657143	0.001
COL11A1-integrin-a11b1-complex	16_Fibroblast-6_Fibroblast	0.596154	0.001
COL10A1-integrin-a11b1-complex	16_Fibroblast-6_Fibroblast	0.590476	0.001
TGFB3-TGFBR3	16_Fibroblast-6_Fibroblast	1	0.001
COL12A1-integrin-a11b1-complex	16_Fibroblast-6_Fibroblast	0.785714	0.001
COL8A1-integrin-a11b1-complex	16_Fibroblast-6_Fibroblast	0.739394	0.001
COL16A1-integrin-a11b1-complex	16_Fibroblast-6_Fibroblast	0.758427	0.001
PDGFC-PDGFRA	16_Fibroblast-6_Fibroblast	1	0.001
TNC-integrin-a8b1-complex	16_Fibroblast-6_Fibroblast	0.513725	0.001
COL4A1-integrin-a11b1-complex	16_Fibroblast-6_Fibroblast	0.359517	0.001
COL4A2-integrin-a11b1-complex	16_Fibroblast-6_Fibroblast	0.461756	0.001
COL5A1-integrin-a11b1-complex	16_Fibroblast-6_Fibroblast	0.893827	0.001
COL5A2-integrin-a11b1-complex	16_Fibroblast-6_Fibroblast	0.883784	0.001
PLAU-PLAUR	16_Fibroblast-7_Mast cell	0.223291	0.001
THY1-ADGRE5	16_Fibroblast-7_Mast cell	0.608247	0.001
integrin-aVb1-complex-ADGRE5	16_Fibroblast-7_Mast cell	0.475138	0.001
LPAR1-ADGRE5	16_Fibroblast-7_Mast cell	0.427762	0.001
THY1-ADGRE2	16_Fibroblast-7_Mast cell	0.992188	0.001
integrin-aVb1-complex-ADGRE2	16_Fibroblast-7_Mast cell	0.984962	0.001
ProstaglandinE2-byPTGES3-PTGER4	16_Fibroblast-7_Mast cell	0.483696	0.001
APP-CD74	16_Fibroblast-8_Macrophage_C1QB high	0.925039	0.001
ICAM1-integrin-aXb2-complex	16_Fibroblast-8_Macrophage_C1QB high	0.323293	0.001
PLAU-PLAUR	16_Fibroblast-8_Macrophage_C1QB high	0.326923	0.001
CCL5-CCR1	16_Fibroblast-8_Macrophage_C1QB high	0.173861	0.012
ANXA1-FPR3	16_Fibroblast-8_Macrophage_C1QB high	0.324478	0.001
ANXA1-FPR1	16_Fibroblast-8_Macrophage_C1QB high	0.300567	0.012
THY1-ADGRE5	16_Fibroblast-8_Macrophage_C1QB high	0.536082	0.001
integrin-aVb1-complex-ADGRE5	16_Fibroblast-8_Macrophage_C1QB high	0.378453	0.001
CXCL12-CXCR4	16_Fibroblast-8_Macrophage_C1QB high	0.592784	0.001
HLA-F-LILRB2	16_Fibroblast-8_Macrophage_C1QB high	0.847926	0.001
CSF1-CSF1R	16_Fibroblast-8_Macrophage_C1QB high	0.846729	0.001
C3-C3AR1	16_Fibroblast-8_Macrophage_C1QB high	0.455556	0.001
C3-integrin-aMb2-complex	16_Fibroblast-8_Macrophage_C1QB high	0.384937	0.001
APP-SORL1	16_Fibroblast-8_Macrophage_C1QB high	0.891525	0.001
LGALS9-P4HB	16_Fibroblast-8_Macrophage_C1QB high	0.367424	0.001
LPAR1-ADGRE5	16_Fibroblast-8_Macrophage_C1QB high	0.328612	0.001
CD99-PILRA	16_Fibroblast-8_Macrophage_C1QB high	0.976834	0.001
THY1-integrin-aXb2-complex	16_Fibroblast-8_Macrophage_C1QB high	1	0.001
LGALS9-HAVCR2	16_Fibroblast-8_Macrophage_C1QB high	0.511737	0.001
RARRES2-CCRL2	16_Fibroblast-8_Macrophage_C1QB high	0.954984	0.001
RARRES2-CMKLR1	16_Fibroblast-8_Macrophage_C1QB high	1	0.001
THY1-integrin-aMb2-complex	16_Fibroblast-8_Macrophage_C1QB high	1	0.001
THY1-ADGRE2	16_Fibroblast-8_Macrophage_C1QB high	0.804687	0.001
GAS6-AXL	16_Fibroblast-8_Macrophage_C1QB high	0.575758	0.001
GAS6-MERTK	16_Fibroblast-8_Macrophage_C1QB high	0.864	0.001
LGALS3-MERTK	16_Fibroblast-8_Macrophage_C1QB high	0.625	0.001
TNFSF10-TNFRSF10B	16_Fibroblast-8_Macrophage_C1QB high	0.544304	0.001
SIRPA-CD47	16_Fibroblast-8_Macrophage_C1QB high	0.441176	0.001
integrin-aVb1-complex-ADGRE2	16_Fibroblast-8_Macrophage_C1QB high	0.631579	0.001
CD47-SIRB1-complex	16_Fibroblast-8_Macrophage_C1QB high	0.8	0.001
VEGFB-NRP1	16_Fibroblast-8_Macrophage_C1QB high	0.676923	0.001
JAM3-integrin-aMb2-complex	16_Fibroblast-8_Macrophage_C1QB high	0.964286	0.001
HLA-F-LILRB1	16_Fibroblast-8_Macrophage_C1QB high	0.75188	0.001
APP-CD74	16_Fibroblast-9_T cell	0.289953	0.001
THY1-ADGRE5	16_Fibroblast-9_T cell	0.721649	0.001
integrin-aVb1-complex-ADGRE5	16_Fibroblast-9_T cell	0.627072	0.001
CXCL12-CXCR4	16_Fibroblast-9_T cell	1	0.001
APP-SORL1	16_Fibroblast-9_T cell	1	0.001
LPAR1-ADGRE5	16_Fibroblast-9_T cell	0.583569	0.001
ProstaglandinE2-byPTGES3-PTGER4	16_Fibroblast-9_T cell	0.51087	0.001
LGALS9-P4HB	17_Proliferating CD8-positive T cell-0_Plasma cell_IGHG high	0.363636	0.001
PPIA-BSG	17_Proliferating CD8-positive T cell-0_Plasma cell_IGHG high	0.605263	0.001
PPIA-BSG	17_Proliferating CD8-positive T cell-10_Pericyte	0.609649	0.001
LGALS9-P4HB	17_Proliferating CD8-positive T cell-11_Fibroblast	0.393939	0.001
PPIA-BSG	17_Proliferating CD8-positive T cell-11_Fibroblast	0.649123	0.001
TGFB1-TGFBR3	17_Proliferating CD8-positive T cell-11_Fibroblast	0.753333	0.001
IFNG-Type-II-IFNR	17_Proliferating CD8-positive T cell-11_Fibroblast	0.618605	0.001
SEMA4D-PLXNB2	17_Proliferating CD8-positive T cell-11_Fibroblast	0.759494	0.001
LGALS9-P4HB	17_Proliferating CD8-positive T cell-12_Plasma cell_IGKC high	0.382576	0.001
LGALS9-P4HB	17_Proliferating CD8-positive T cell-13_Plasma cell_IGHA high	0.30303	0.036
SEMA4D-PTPRC	17_Proliferating CD8-positive T cell-14_Treg cell	0.85	0.001
CRTAM-CADM1	17_Proliferating CD8-positive T cell-14_Treg cell	0.598802	0.001
SELPLG-SELL	17_Proliferating CD8-positive T cell-14_Treg cell	0.757447	0.001
ANXA1-FPR1	17_Proliferating CD8-positive T cell-15_Dendritic cell	0.328922	0.004
SEMA4D-PTPRC	17_Proliferating CD8-positive T cell-15_Dendritic cell	0.465	0.001
PTPRC-MRC1	17_Proliferating CD8-positive T cell-15_Dendritic cell	0.829132	0.001
HLA-F-LILRB2	17_Proliferating CD8-positive T cell-15_Dendritic cell	0.585253	0.001
LGALS9-HAVCR2	17_Proliferating CD8-positive T cell-15_Dendritic cell	0.300469	0.001
ProstaglandinE2-byPTGES3-PTGER4	17_Proliferating CD8-positive T cell-15_Dendritic cell	0.48913	0.001
IFNG-Type-II-IFNR	17_Proliferating CD8-positive T cell-15_Dendritic cell	0.925581	0.001
SELPLG-SELL	17_Proliferating CD8-positive T cell-15_Dendritic cell	0.697872	0.001
HLA-F-LILRB1	17_Proliferating CD8-positive T cell-15_Dendritic cell	0.522556	0.001
SEMA4D-CD72	17_Proliferating CD8-positive T cell-15_Dendritic cell	0.663677	0.001
LGALS9-P4HB	17_Proliferating CD8-positive T cell-16_Fibroblast	0.628788	0.001
PPIA-BSG	17_Proliferating CD8-positive T cell-16_Fibroblast	0.692982	0.001
TGFB1-TGFbeta-receptor2	17_Proliferating CD8-positive T cell-16_Fibroblast	0.691489	0.001
SIRPG-CD47	17_Proliferating CD8-positive T cell-16_Fibroblast	0.658537	0.001
IFNG-Type-II-IFNR	17_Proliferating CD8-positive T cell-16_Fibroblast	0.6	0.001
SEMA4D-PLXNB2	17_Proliferating CD8-positive T cell-16_Fibroblast	0.822785	0.001
CCL4-CCR5	17_Proliferating CD8-positive T cell-17_Proliferating CD8-positive T cell	0.721881	0.001
CCL5-CCR5	17_Proliferating CD8-positive T cell-17_Proliferating CD8-positive T cell	0.570694	0.001
SEMA4D-PTPRC	17_Proliferating CD8-positive T cell-17_Proliferating CD8-positive T cell	0.775	0.001
PPIA-BSG	17_Proliferating CD8-positive T cell-17_Proliferating CD8-positive T cell	0.631579	0.001
LGALS9-HAVCR2	17_Proliferating CD8-positive T cell-17_Proliferating CD8-positive T cell	0.43662	0.001
CCL3-CCR5	17_Proliferating CD8-positive T cell-17_Proliferating CD8-positive T cell	0.784141	0.001
LCK-CD8-receptor	17_Proliferating CD8-positive T cell-17_Proliferating CD8-positive T cell	0.793333	0.001
SIRPG-CD47	17_Proliferating CD8-positive T cell-17_Proliferating CD8-positive T cell	0.853659	0.001
ProstaglandinE2-byPTGES3-PTGER4	17_Proliferating CD8-positive T cell-17_Proliferating CD8-positive T cell	0.679348	0.001
SELPLG-SELL	17_Proliferating CD8-positive T cell-17_Proliferating CD8-positive T cell	0.651064	0.001
PPIA-BSG	17_Proliferating CD8-positive T cell-18_Malignant cell	0.596491	0.001
TGFB1-integrin-aVb6-complex	17_Proliferating CD8-positive T cell-18_Malignant cell	0.712871	0.001
CD96-NECTIN1	17_Proliferating CD8-positive T cell-18_Malignant cell	0.762963	0.001
SIRPG-CD47	17_Proliferating CD8-positive T cell-18_Malignant cell	0.719512	0.001
IFNG-Type-II-IFNR	17_Proliferating CD8-positive T cell-18_Malignant cell	0.776744	0.001
SEMA4D-PLXNB2	17_Proliferating CD8-positive T cell-18_Malignant cell	0.78481	0.001
HLA-F-LILRB2	17_Proliferating CD8-positive T cell-19_Proliferating Mast cell	0.334101	0.012
PPIA-BSG	17_Proliferating CD8-positive T cell-19_Proliferating Mast cell	0.657895	0.001
ProstaglandinE2-byPTGES3-PTGER4	17_Proliferating CD8-positive T cell-19_Proliferating Mast cell	0.711957	0.001
IFNG-Type-II-IFNR	17_Proliferating CD8-positive T cell-19_Proliferating Mast cell	0.823256	0.001
LGALS9-P4HB	17_Proliferating CD8-positive T cell-1_Malignant cell	0.598485	0.001
PPIA-BSG	17_Proliferating CD8-positive T cell-1_Malignant cell	1	0.001
CD96-NECTIN1	17_Proliferating CD8-positive T cell-1_Malignant cell	0.725926	0.001
SIRPG-CD47	17_Proliferating CD8-positive T cell-1_Malignant cell	0.658537	0.001
ProstaglandinE2-byPTGES3-PTGER4	17_Proliferating CD8-positive T cell-1_Malignant cell	0.36413	0.016
IFNG-Type-II-IFNR	17_Proliferating CD8-positive T cell-1_Malignant cell	0.613953	0.001
HLA-E-CD94:NKG2A	17_Proliferating CD8-positive T cell-2_CD8-positive T cell	0.774713	0.001
HLA-E-KLRC1	17_Proliferating CD8-positive T cell-2_CD8-positive T cell	0.774713	0.001
SEMA4D-PTPRC	17_Proliferating CD8-positive T cell-2_CD8-positive T cell	0.93	0.001
LGALS9-HAVCR2	17_Proliferating CD8-positive T cell-2_CD8-positive T cell	0.539906	0.001
LCK-CD8-receptor	17_Proliferating CD8-positive T cell-2_CD8-positive T cell	0.806667	0.001
ProstaglandinE2-byPTGES3-PTGER4	17_Proliferating CD8-positive T cell-2_CD8-positive T cell	0.728261	0.001
CD44-SELE	17_Proliferating CD8-positive T cell-3_Endothelial cell	0.715852	0.001
CCL5-ACKR1	17_Proliferating CD8-positive T cell-3_Endothelial cell	0.67126	0.001
SELPLG-SELE	17_Proliferating CD8-positive T cell-3_Endothelial cell	0.923899	0.001
SELPLG-SELP	17_Proliferating CD8-positive T cell-3_Endothelial cell	0.7625	0.001
TGFB1-TGFBR3	17_Proliferating CD8-positive T cell-3_Endothelial cell	0.513333	0.001
SEMA4A-PLXND1	17_Proliferating CD8-positive T cell-3_Endothelial cell	0.429487	0.001
IFNG-Type-II-IFNR	17_Proliferating CD8-positive T cell-3_Endothelial cell	0.669767	0.001
LRPAP1-SORT1	17_Proliferating CD8-positive T cell-4_Vascular smooth muscle cell	0.79562	0.001
ANXA1-FPR1	17_Proliferating CD8-positive T cell-5_Macrophage_IL1B high	0.440454	0.001
SEMA4D-PTPRC	17_Proliferating CD8-positive T cell-5_Macrophage_IL1B high	0.4125	0.001
PTPRC-MRC1	17_Proliferating CD8-positive T cell-5_Macrophage_IL1B high	0.80112	0.001
HLA-F-LILRB2	17_Proliferating CD8-positive T cell-5_Macrophage_IL1B high	0.66129	0.001
CD99-PILRA	17_Proliferating CD8-positive T cell-5_Macrophage_IL1B high	0.617761	0.001
SPN-SIGLEC1	17_Proliferating CD8-positive T cell-5_Macrophage_IL1B high	0.512987	0.001
IFNG-Type-II-IFNR	17_Proliferating CD8-positive T cell-5_Macrophage_IL1B high	0.809302	0.001
SELPLG-SELL	17_Proliferating CD8-positive T cell-5_Macrophage_IL1B high	0.714894	0.001
HLA-F-LILRB1	17_Proliferating CD8-positive T cell-5_Macrophage_IL1B high	0.567669	0.001
SEMA4D-CD72	17_Proliferating CD8-positive T cell-5_Macrophage_IL1B high	0.605381	0.001
PPIA-BSG	17_Proliferating CD8-positive T cell-6_Fibroblast	0.653509	0.001
TGFB1-TGFBR3	17_Proliferating CD8-positive T cell-6_Fibroblast	0.813333	0.001
IFNG-Type-II-IFNR	17_Proliferating CD8-positive T cell-6_Fibroblast	0.627907	0.001
SEMA4D-PTPRC	17_Proliferating CD8-positive T cell-7_Mast cell	0.3925	0.001
ProstaglandinE2-byPTGES3-PTGER4	17_Proliferating CD8-positive T cell-7_Mast cell	0.608696	0.001
IFNG-Type-II-IFNR	17_Proliferating CD8-positive T cell-7_Mast cell	0.883721	0.001
CCL5-CCR1	17_Proliferating CD8-positive T cell-8_Macrophage_C1QB high	0.598321	0.001
ANXA1-FPR3	17_Proliferating CD8-positive T cell-8_Macrophage_C1QB high	0.43833	0.001
ANXA1-FPR1	17_Proliferating CD8-positive T cell-8_Macrophage_C1QB high	0.413989	0.001
SEMA4D-PTPRC	17_Proliferating CD8-positive T cell-8_Macrophage_C1QB high	0.4925	0.001
PTPRC-MRC1	17_Proliferating CD8-positive T cell-8_Macrophage_C1QB high	0.80112	0.001
HLA-F-LILRB2	17_Proliferating CD8-positive T cell-8_Macrophage_C1QB high	0.935484	0.001
LGALS9-P4HB	17_Proliferating CD8-positive T cell-8_Macrophage_C1QB high	0.359848	0.001
PPIA-BSG	17_Proliferating CD8-positive T cell-8_Macrophage_C1QB high	0.653509	0.001
CD99-PILRA	17_Proliferating CD8-positive T cell-8_Macrophage_C1QB high	0.791506	0.001
LGALS9-HAVCR2	17_Proliferating CD8-positive T cell-8_Macrophage_C1QB high	0.507042	0.001
CCL3-CCR1	17_Proliferating CD8-positive T cell-8_Macrophage_C1QB high	0.826855	0.001
SEMA4A-PLXND1	17_Proliferating CD8-positive T cell-8_Macrophage_C1QB high	0.589744	0.001
CD52-SIGLEC10	17_Proliferating CD8-positive T cell-8_Macrophage_C1QB high	0.994253	0.001
CD47-SIRB1-complex	17_Proliferating CD8-positive T cell-8_Macrophage_C1QB high	1	0.001
SPN-SIGLEC1	17_Proliferating CD8-positive T cell-8_Macrophage_C1QB high	1	0.001
SIRPG-CD47	17_Proliferating CD8-positive T cell-8_Macrophage_C1QB high	0.841463	0.001
ProstaglandinE2-byPTGES3-PTGER4	17_Proliferating CD8-positive T cell-8_Macrophage_C1QB high	0.434783	0.001
IFNG-Type-II-IFNR	17_Proliferating CD8-positive T cell-8_Macrophage_C1QB high	0.930233	0.001
SELPLG-SELL	17_Proliferating CD8-positive T cell-8_Macrophage_C1QB high	0.659574	0.001
HLA-F-LILRB1	17_Proliferating CD8-positive T cell-8_Macrophage_C1QB high	0.890977	0.001
SEMA4D-PLXNB2	17_Proliferating CD8-positive T cell-8_Macrophage_C1QB high	0.810127	0.001
SEMA4D-CD72	17_Proliferating CD8-positive T cell-8_Macrophage_C1QB high	0.874439	0.001
SEMA4D-PTPRC	17_Proliferating CD8-positive T cell-9_T cell	0.8	0.001
ProstaglandinE2-byPTGES3-PTGER4	17_Proliferating CD8-positive T cell-9_T cell	0.63587	0.001
SELPLG-SELL	17_Proliferating CD8-positive T cell-9_T cell	0.761702	0.001
CD55-ADGRE5	18_Malignant cell-0_Plasma cell_IGHG high	0.399478	0.001
integrin-aVb1-complex-ADGRE5	18_Malignant cell-0_Plasma cell_IGHG high	0.323204	0.008
LGALS3-MERTK	18_Malignant cell-0_Plasma cell_IGHG high	0.657895	0.001
JAG1-NOTCH3	18_Malignant cell-10_Pericyte	0.872152	0.001
AREG-EGFR	18_Malignant cell-10_Pericyte	0.356473	0.001
VEGFA-NRP1	18_Malignant cell-10_Pericyte	0.424779	0.004
CD55-ADGRE5	18_Malignant cell-10_Pericyte	0.409922	0.001
integrin-aVb1-complex-ADGRE5	18_Malignant cell-10_Pericyte	0.334254	0.008
EREG-EGFR	18_Malignant cell-10_Pericyte	0.547085	0.001
HBEGF-EGFR	18_Malignant cell-10_Pericyte	0.946479	0.001
EFNA1-EPHA2	18_Malignant cell-10_Pericyte	0.143204	0.001
EFNB1-EPHA2	18_Malignant cell-10_Pericyte	0.196262	0.001
SDC1-ADGRA2	18_Malignant cell-10_Pericyte	0.514793	0.001
JAG1-VASN	18_Malignant cell-10_Pericyte	0.496403	0.001
COL4A5-integrin-a1b1-complex	18_Malignant cell-10_Pericyte	0.768	0.001
NTN4-NTRK2	18_Malignant cell-10_Pericyte	0.465517	0.001
COL17A1-integrin-a1b1-complex	18_Malignant cell-10_Pericyte	0.581395	0.001
SEMA7A-integrin-a1b1-complex	18_Malignant cell-10_Pericyte	0.954023	0.001
FTH1-SCARA5	18_Malignant cell-11_Fibroblast	0.447503	0.001
FTL-SCARA5	18_Malignant cell-11_Fibroblast	0.391853	0.024
PLAU-PLAUR	18_Malignant cell-11_Fibroblast	0.451923	0.001
AREG-EGFR	18_Malignant cell-11_Fibroblast	0.380863	0.001
EREG-EGFR	18_Malignant cell-11_Fibroblast	0.576233	0.001
HBEGF-EGFR	18_Malignant cell-11_Fibroblast	0.983099	0.001
WNT7B-SFRP2	18_Malignant cell-11_Fibroblast	1	0.001
SDC1-ADGRA2	18_Malignant cell-11_Fibroblast	0.502959	0.001
TGFB1-TGFBR3	18_Malignant cell-11_Fibroblast	0.746667	0.001
JAG1-NOTCH2	18_Malignant cell-11_Fibroblast	0.394558	0.02
JAG1-VASN	18_Malignant cell-11_Fibroblast	0.438849	0.001
COL4A5-integrin-a11b1-complex	18_Malignant cell-11_Fibroblast	0.525974	0.001
NTN4-NTRK2	18_Malignant cell-11_Fibroblast	0.362069	0.001
WNT7B-SFRP1	18_Malignant cell-11_Fibroblast	1	0.001
WNT7B-SFRP4	18_Malignant cell-11_Fibroblast	1	0.001
COL17A1-integrin-a11b1-complex	18_Malignant cell-11_Fibroblast	0.382166	0.001
NECTIN1-CADM3	18_Malignant cell-11_Fibroblast	1	0.001
CD55-ADGRE5	18_Malignant cell-12_Plasma cell_IGKC high	0.438642	0.001
integrin-aVb1-complex-ADGRE5	18_Malignant cell-12_Plasma cell_IGKC high	0.364641	0.004
CD55-ADGRE5	18_Malignant cell-14_Treg cell	0.506527	0.001
integrin-aVb1-complex-ADGRE5	18_Malignant cell-14_Treg cell	0.436464	0.001
CXCL16-CXCR6	18_Malignant cell-14_Treg cell	0.363636	0.001
F11R-integrin-aLb2-complex	18_Malignant cell-14_Treg cell	0.89697	0.001
NECTIN2-TIGIT	18_Malignant cell-14_Treg cell	0.761317	0.001
APP-CD74	18_Malignant cell-15_Dendritic cell	0.92608	0.001
PLAU-PLAUR	18_Malignant cell-15_Dendritic cell	0.695513	0.001
VEGFA-FLT1	18_Malignant cell-15_Dendritic cell	0.36234	0.004
ANXA1-FPR1	18_Malignant cell-15_Dendritic cell	0.489603	0.001
CD55-ADGRE5	18_Malignant cell-15_Dendritic cell	0.469974	0.001
integrin-aVb1-complex-ADGRE5	18_Malignant cell-15_Dendritic cell	0.39779	0.001
CSF1-CSF1R	18_Malignant cell-15_Dendritic cell	0.284112	0.001
APP-TNFRSF21	18_Malignant cell-15_Dendritic cell	0.398844	0.001
IL1RN-IL1-receptor	18_Malignant cell-15_Dendritic cell	0.531532	0.001
IL1RN-IL1-receptor-inhibitor	18_Malignant cell-15_Dendritic cell	0.531532	0.001
ProstaglandinE2-byPTGES-PTGER4	18_Malignant cell-15_Dendritic cell	0.507353	0.001
integrin-aVb1-complex-ADGRE2	18_Malignant cell-15_Dendritic cell	0.578947	0.001
JAG1-NOTCH2	18_Malignant cell-15_Dendritic cell	0.408163	0.02
IL1A-IL1-receptor	18_Malignant cell-15_Dendritic cell	0.782178	0.001
IL1A-IL1-receptor-inhibitor	18_Malignant cell-15_Dendritic cell	0.782178	0.001
ProstaglandinE2-byPTGES3-PTGER4	18_Malignant cell-15_Dendritic cell	0.445652	0.012
CXCL2-DPP4	18_Malignant cell-16_Fibroblast	0.303891	0.012
PLAU-PLAUR	18_Malignant cell-16_Fibroblast	0.452991	0.001
AREG-EGFR	18_Malignant cell-16_Fibroblast	0.309568	0.001
VEGFA-NRP2	18_Malignant cell-16_Fibroblast	0.439236	0.001
VEGFA-NRP1	18_Malignant cell-16_Fibroblast	0.428319	0.004
IGFBP3-TMEM219	18_Malignant cell-16_Fibroblast	0.274889	0.001
EREG-EGFR	18_Malignant cell-16_Fibroblast	0.493274	0.001
HBEGF-EGFR	18_Malignant cell-16_Fibroblast	0.876056	0.001
PPIA-BSG	18_Malignant cell-16_Fibroblast	0.447368	0.048
WNT7B-SFRP2	18_Malignant cell-16_Fibroblast	0.666667	0.001
SDC1-ADGRA2	18_Malignant cell-16_Fibroblast	0.739645	0.001
TGFB1-TGFbeta-receptor2	18_Malignant cell-16_Fibroblast	0.691489	0.001
JAG1-NOTCH2	18_Malignant cell-16_Fibroblast	0.367347	0.04
JAG1-VASN	18_Malignant cell-16_Fibroblast	0.42446	0.001
COL4A5-integrin-a11b1-complex	18_Malignant cell-16_Fibroblast	0.805195	0.001
COL4A5-integrin-a2b1-complex	18_Malignant cell-16_Fibroblast	0.59633	0.001
COL4A5-integrin-a1b1-complex	18_Malignant cell-16_Fibroblast	0.6	0.001
atRetinoicAcid-byALDH1A3-RAreceptor-RARB	18_Malignant cell-16_Fibroblast	1	0.001
WNT7B-SFRP4	18_Malignant cell-16_Fibroblast	0.86875	0.001
COL17A1-integrin-a11b1-complex	18_Malignant cell-16_Fibroblast	0.66242	0.001
COL17A1-integrin-a1b1-complex	18_Malignant cell-16_Fibroblast	0.418605	0.001
CDH1-integrin-a2b1-complex	18_Malignant cell-16_Fibroblast	0.530973	0.001
COL17A1-integrin-a2b1-complex	18_Malignant cell-16_Fibroblast	0.389381	0.001
SEMA7A-integrin-a1b1-complex	18_Malignant cell-16_Fibroblast	0.712644	0.001
SEMA7A-PLXNC1	18_Malignant cell-16_Fibroblast	0.736111	0.001
NTN4-UNC5B	18_Malignant cell-16_Fibroblast	1	0.001
CD55-ADGRE5	18_Malignant cell-17_Proliferating CD8-positive T cell	0.853786	0.001
integrin-aVb1-complex-ADGRE5	18_Malignant cell-17_Proliferating CD8-positive T cell	0.803867	0.001
CXCL16-CXCR6	18_Malignant cell-17_Proliferating CD8-positive T cell	0.27566	0.008
F11R-integrin-aLb2-complex	18_Malignant cell-17_Proliferating CD8-positive T cell	0.872727	0.001
NECTIN2-TIGIT	18_Malignant cell-17_Proliferating CD8-positive T cell	0.465021	0.001
ProstaglandinE2-byPTGES-PTGER4	18_Malignant cell-17_Proliferating CD8-positive T cell	0.764706	0.001
JAG1-NOTCH1	18_Malignant cell-17_Proliferating CD8-positive T cell	0.445312	0.016
CDH1-integrin-aEb7-complex	18_Malignant cell-17_Proliferating CD8-positive T cell	0.563025	0.001
ProstaglandinE2-byPTGES3-PTGER4	18_Malignant cell-17_Proliferating CD8-positive T cell	0.63587	0.001
PLAU-PLAUR	18_Malignant cell-18_Malignant cell	0.521368	0.001
AREG-EGFR	18_Malignant cell-18_Malignant cell	0.373358	0.001
EREG-EGFR	18_Malignant cell-18_Malignant cell	0.567265	0.001
HBEGF-EGFR	18_Malignant cell-18_Malignant cell	0.969014	0.001
APP-SORL1	18_Malignant cell-18_Malignant cell	0.477966	0.001
APP-TNFRSF21	18_Malignant cell-18_Malignant cell	0.589595	0.001
EFNA1-EPHA2	18_Malignant cell-18_Malignant cell	0.980583	0.001
EFNB1-EPHA2	18_Malignant cell-18_Malignant cell	1	0.001
TGFB1-integrin-aVb6-complex	18_Malignant cell-18_Malignant cell	0.712871	0.001
JAG1-CD46	18_Malignant cell-18_Malignant cell	0.597701	0.001
COL4A5-integrin-a2b1-complex	18_Malignant cell-18_Malignant cell	0.733945	0.001
LAMA3-integrin-a3b1-complex	18_Malignant cell-18_Malignant cell	1	0.001
CDH1-integrin-a2b1-complex	18_Malignant cell-18_Malignant cell	0.654867	0.001
COL17A1-integrin-a2b1-complex	18_Malignant cell-18_Malignant cell	0.522124	0.001
PLAU-PLAUR	18_Malignant cell-19_Proliferating Mast cell	0.544872	0.001
CD55-ADGRE5	18_Malignant cell-19_Proliferating Mast cell	0.686684	0.001
integrin-aVb1-complex-ADGRE5	18_Malignant cell-19_Proliferating Mast cell	0.627072	0.001
APP-TNFRSF21	18_Malignant cell-19_Proliferating Mast cell	0.447977	0.001
SEMA4A-PLXND1	18_Malignant cell-19_Proliferating Mast cell	0.448718	0.024
ProstaglandinE2-byPTGES-PTGER4	18_Malignant cell-19_Proliferating Mast cell	0.801471	0.004
integrin-aVb1-complex-ADGRE2	18_Malignant cell-19_Proliferating Mast cell	0.887218	0.001
CDH1-KLRG1	18_Malignant cell-19_Proliferating Mast cell	0.669492	0.001
SEMA7A-PLXNC1	18_Malignant cell-19_Proliferating Mast cell	0.944444	0.001
ProstaglandinE2-byPTGES3-PTGER4	18_Malignant cell-19_Proliferating Mast cell	0.668478	0.004
PLAU-PLAUR	18_Malignant cell-1_Malignant cell	0.462607	0.001
AREG-EGFR	18_Malignant cell-1_Malignant cell	0.39212	0.001
IGFBP3-TMEM219	18_Malignant cell-1_Malignant cell	0.286776	0.001
EREG-EGFR	18_Malignant cell-1_Malignant cell	0.589686	0.001
HBEGF-EGFR	18_Malignant cell-1_Malignant cell	1	0.001
APP-TNFRSF21	18_Malignant cell-1_Malignant cell	0.387283	0.001
PPIA-BSG	18_Malignant cell-1_Malignant cell	0.758772	0.001
EFNA1-EPHA2	18_Malignant cell-1_Malignant cell	0.162621	0.001
EFNB1-EPHA2	18_Malignant cell-1_Malignant cell	0.214953	0.001
ProstaglandinE2-byPTGES-PTGER4	18_Malignant cell-1_Malignant cell	0.338235	0.008
JAG1-CD46	18_Malignant cell-1_Malignant cell	0.344828	0.016
LAMA3-integrin-a3b1-complex	18_Malignant cell-1_Malignant cell	0.863636	0.001
DSG2-DSC3	18_Malignant cell-1_Malignant cell	0.61165	0.001
CD55-ADGRE5	18_Malignant cell-2_CD8-positive T cell	1	0.001
integrin-aVb1-complex-ADGRE5	18_Malignant cell-2_CD8-positive T cell	0.955801	0.001
CXCL16-CXCR6	18_Malignant cell-2_CD8-positive T cell	0.410557	0.001
F11R-integrin-aLb2-complex	18_Malignant cell-2_CD8-positive T cell	0.909091	0.001
NECTIN2-TIGIT	18_Malignant cell-2_CD8-positive T cell	0.477366	0.001
ProstaglandinE2-byPTGES-PTGER4	18_Malignant cell-2_CD8-positive T cell	0.823529	0.001
CDH1-integrin-aEb7-complex	18_Malignant cell-2_CD8-positive T cell	0.680672	0.001
ProstaglandinE2-byPTGES3-PTGER4	18_Malignant cell-2_CD8-positive T cell	0.679348	0.001
APP-CD74	18_Malignant cell-3_Endothelial cell	0.613222	0.001
CXCL8-ACKR1	18_Malignant cell-3_Endothelial cell	0.812632	0.001
CD44-SELE	18_Malignant cell-3_Endothelial cell	0.706879	0.001
VEGFA-NRP1	18_Malignant cell-3_Endothelial cell	0.40708	0.016
VEGFA-FLT1	18_Malignant cell-3_Endothelial cell	0.53923	0.001
CEACAM1-SELE	18_Malignant cell-3_Endothelial cell	1	0.001
VEGFA-FLT1-complex	18_Malignant cell-3_Endothelial cell	0.414855	0.004
VEGFA-KDR	18_Malignant cell-3_Endothelial cell	0.414855	0.004
LIF-LIFR	18_Malignant cell-3_Endothelial cell	0.267188	0.001
CXCL1-ACKR1	18_Malignant cell-3_Endothelial cell	1	0.001
EFNA1-EPHA2	18_Malignant cell-3_Endothelial cell	0.206311	0.001
EFNB1-EPHA2	18_Malignant cell-3_Endothelial cell	0.254673	0.001
TGFB1-TGFBR3	18_Malignant cell-3_Endothelial cell	0.513333	0.001
SEMA4A-PLXND1	18_Malignant cell-3_Endothelial cell	0.544872	0.001
WNT7B-FZD4-LRP5	18_Malignant cell-3_Endothelial cell	1	0.001
CD24-SELP	18_Malignant cell-3_Endothelial cell	1	0.001
DKK1-LRP5	18_Malignant cell-3_Endothelial cell	1	0.001
JAG1-NOTCH3	18_Malignant cell-4_Vascular smooth muscle cell	0.911392	0.001
SDC1-ADGRA2	18_Malignant cell-4_Vascular smooth muscle cell	0.573964	0.001
LRPAP1-SORT1	18_Malignant cell-4_Vascular smooth muscle cell	0.854015	0.001
NTN4-NTRK2	18_Malignant cell-4_Vascular smooth muscle cell	1	0.001
WNT7B-FRZB	18_Malignant cell-4_Vascular smooth muscle cell	1	0.001
APP-CD74	18_Malignant cell-5_Macrophage_IL1B high	0.635606	0.001
ICAM1-integrin-aXb2-complex	18_Malignant cell-5_Macrophage_IL1B high	0.306225	0.032
PLAU-PLAUR	18_Malignant cell-5_Macrophage_IL1B high	1	0.001
ANXA1-FPR1	18_Malignant cell-5_Macrophage_IL1B high	0.601134	0.001
CD55-ADGRE5	18_Malignant cell-5_Macrophage_IL1B high	0.370757	0.024
CSF1-CSF1R	18_Malignant cell-5_Macrophage_IL1B high	0.441121	0.001
IL1RN-IL1-receptor	18_Malignant cell-5_Macrophage_IL1B high	0.54955	0.001
IL1RN-IL1-receptor-inhibitor	18_Malignant cell-5_Macrophage_IL1B high	0.54955	0.001
integrin-aVb1-complex-ADGRE2	18_Malignant cell-5_Macrophage_IL1B high	0.56391	0.001
IL1A-IL1-receptor	18_Malignant cell-5_Macrophage_IL1B high	0.821782	0.001
IL1A-IL1-receptor-inhibitor	18_Malignant cell-5_Macrophage_IL1B high	0.821782	0.001
PLAU-PLAUR	18_Malignant cell-6_Fibroblast	0.49359	0.001
AREG-EGFR	18_Malignant cell-6_Fibroblast	0.377111	0.001
VEGFA-NRP2	18_Malignant cell-6_Fibroblast	0.434028	0.004
EREG-EGFR	18_Malignant cell-6_Fibroblast	0.571749	0.001
HBEGF-EGFR	18_Malignant cell-6_Fibroblast	0.974648	0.001
SDC1-ADGRA2	18_Malignant cell-6_Fibroblast	0.568047	0.001
TGFB1-TGFBR3	18_Malignant cell-6_Fibroblast	0.806667	0.001
JAG1-VASN	18_Malignant cell-6_Fibroblast	0.482014	0.001
COL4A5-integrin-a11b1-complex	18_Malignant cell-6_Fibroblast	0.532468	0.001
COL17A1-integrin-a11b1-complex	18_Malignant cell-6_Fibroblast	0.388535	0.001
PLAU-PLAUR	18_Malignant cell-7_Mast cell	0.523504	0.001
CD55-ADGRE5	18_Malignant cell-7_Mast cell	0.503916	0.001
integrin-aVb1-complex-ADGRE5	18_Malignant cell-7_Mast cell	0.433702	0.001
ProstaglandinE2-byPTGES-PTGER4	18_Malignant cell-7_Mast cell	0.661765	0.001
integrin-aVb1-complex-ADGRE2	18_Malignant cell-7_Mast cell	0.864662	0.001
JAG1-NOTCH2	18_Malignant cell-7_Mast cell	0.52381	0.001
ProstaglandinE2-byPTGES3-PTGER4	18_Malignant cell-7_Mast cell	0.559783	0.001
APP-CD74	18_Malignant cell-8_Macrophage_C1QB high	0.850599	0.001
MT-RNR2-FPR3	18_Malignant cell-8_Macrophage_C1QB high	0.732915	0.001
ICAM1-integrin-aXb2-complex	18_Malignant cell-8_Macrophage_C1QB high	0.341365	0.004
PLAU-PLAUR	18_Malignant cell-8_Macrophage_C1QB high	0.626068	0.001
VEGFA-NRP2	18_Malignant cell-8_Macrophage_C1QB high	0.385417	0.016
VEGFA-NRP1	18_Malignant cell-8_Macrophage_C1QB high	0.39292	0.02
ANXA1-FPR3	18_Malignant cell-8_Macrophage_C1QB high	0.59962	0.001
ANXA1-FPR1	18_Malignant cell-8_Macrophage_C1QB high	0.574669	0.001
CD55-ADGRE5	18_Malignant cell-8_Macrophage_C1QB high	0.412533	0.001
integrin-aVb1-complex-ADGRE5	18_Malignant cell-8_Macrophage_C1QB high	0.337017	0.016
CSF1-CSF1R	18_Malignant cell-8_Macrophage_C1QB high	0.783178	0.001
APP-SORL1	18_Malignant cell-8_Macrophage_C1QB high	0.40678	0.028
CD99-PILRA	18_Malignant cell-8_Macrophage_C1QB high	0.509653	0.004
F11R-integrin-aLb2-complex	18_Malignant cell-8_Macrophage_C1QB high	0.593939	0.001
LGALS3-MERTK	18_Malignant cell-8_Macrophage_C1QB high	0.835526	0.001
SEMA4A-PLXND1	18_Malignant cell-8_Macrophage_C1QB high	0.705128	0.001
ProstaglandinE2-byPTGES-PTGER4	18_Malignant cell-8_Macrophage_C1QB high	0.433824	0.001
integrin-aVb1-complex-ADGRE2	18_Malignant cell-8_Macrophage_C1QB high	0.511278	0.001
CD47-SIRB1-complex	18_Malignant cell-8_Macrophage_C1QB high	0.866667	0.001
EFNB2-EPHB2	18_Malignant cell-8_Macrophage_C1QB high	0.52	0.001
CEACAM1-CD209	18_Malignant cell-8_Macrophage_C1QB high	1	0.001
EFNB1-EPHB2	18_Malignant cell-8_Macrophage_C1QB high	1	0.001
CD55-ADGRE5	18_Malignant cell-9_T cell	0.64752	0.001
integrin-aVb1-complex-ADGRE5	18_Malignant cell-9_T cell	0.585635	0.001
APP-SORL1	18_Malignant cell-9_T cell	0.515254	0.001
ProstaglandinE2-byPTGES-PTGER4	18_Malignant cell-9_T cell	0.698529	0.001
ProstaglandinE2-byPTGES3-PTGER4	18_Malignant cell-9_T cell	0.586957	0.001
LGALS3-MERTK	19_Proliferating Mast cell-0_Plasma cell_IGHG high	0.822368	0.001
TYROBP-CD44	19_Proliferating Mast cell-10_Pericyte	0.585331	0.001
AREG-EGFR	19_Proliferating Mast cell-10_Pericyte	0.964353	0.001
VEGFA-NRP1	19_Proliferating Mast cell-10_Pericyte	0.552212	0.004
OSM-OSMR	19_Proliferating Mast cell-10_Pericyte	0.593548	0.008
FTH1-SCARA5	19_Proliferating Mast cell-11_Fibroblast	0.794088	0.001
AREG-EGFR	19_Proliferating Mast cell-11_Fibroblast	0.988743	0.001
LGALS9-P4HB	19_Proliferating Mast cell-11_Fibroblast	0.375	0.048
TGFB1-TGFBR3	19_Proliferating Mast cell-11_Fibroblast	0.726667	0.012
SEMA4D-PLXNB2	19_Proliferating Mast cell-11_Fibroblast	0.639241	0.008
ICAM1-integrin-aLb2-complex	19_Proliferating Mast cell-14_Treg cell	0.470653	0.004
ICAM1-ITGAL	19_Proliferating Mast cell-14_Treg cell	0.457481	0.004
SEMA4D-PTPRC	19_Proliferating Mast cell-14_Treg cell	0.805	0.001
CXCL16-CXCR6	19_Proliferating Mast cell-14_Treg cell	0.392962	0.008
ICAM1-integrin-aXb2-complex	19_Proliferating Mast cell-15_Dendritic cell	0.446787	0.004
TYROBP-CD44	19_Proliferating Mast cell-15_Dendritic cell	0.370945	0.001
PLAU-PLAUR	19_Proliferating Mast cell-15_Dendritic cell	0.347222	0.001
VEGFA-FLT1	19_Proliferating Mast cell-15_Dendritic cell	0.46505	0.001
ANXA1-FPR1	19_Proliferating Mast cell-15_Dendritic cell	0.886578	0.001
SEMA4D-PTPRC	19_Proliferating Mast cell-15_Dendritic cell	0.42	0.004
CTSG-FPR1	19_Proliferating Mast cell-15_Dendritic cell	0.754472	0.001
CSF1-CSF1R	19_Proliferating Mast cell-15_Dendritic cell	0.500935	0.001
LAIR1-LILRB4	19_Proliferating Mast cell-15_Dendritic cell	0.26183	0.001
DHEAsulfate-bySULT2B-PPARD	19_Proliferating Mast cell-15_Dendritic cell	0.795918	0.001
ProstaglandinE2-byPTGES3-PTGER4	19_Proliferating Mast cell-15_Dendritic cell	0.766304	0.001
SEMA4D-CD72	19_Proliferating Mast cell-15_Dendritic cell	0.578475	0.001
AREG-EGFR	19_Proliferating Mast cell-16_Fibroblast	0.917448	0.001
VEGFA-NRP2	19_Proliferating Mast cell-16_Fibroblast	0.564236	0.001
VEGFA-NRP1	19_Proliferating Mast cell-16_Fibroblast	0.555752	0.001
LGALS9-P4HB	19_Proliferating Mast cell-16_Fibroblast	0.609848	0.001
OSM-OSMR	19_Proliferating Mast cell-16_Fibroblast	0.367742	0.024
atRetinoicAcid-byALDH1A1-RAreceptor-RARB	19_Proliferating Mast cell-16_Fibroblast	1	0.001
SEMA4D-PLXNB2	19_Proliferating Mast cell-16_Fibroblast	0.702532	0.001
ICAM1-SPN	19_Proliferating Mast cell-17_Proliferating CD8-positive T cell	0.444056	0.012
ICAM1-integrin-aLb2-complex	19_Proliferating Mast cell-17_Proliferating CD8-positive T cell	0.466224	0.004
ICAM1-ITGAL	19_Proliferating Mast cell-17_Proliferating CD8-positive T cell	0.453175	0.004
CCL4-CCR5	19_Proliferating Mast cell-17_Proliferating CD8-positive T cell	0.404908	0.004
SEMA4D-PTPRC	19_Proliferating Mast cell-17_Proliferating CD8-positive T cell	0.73	0.001
CD55-ADGRE5	19_Proliferating Mast cell-17_Proliferating CD8-positive T cell	0.715405	0.001
CXCL16-CXCR6	19_Proliferating Mast cell-17_Proliferating CD8-positive T cell	0.304985	0.032
LGALS9-HAVCR2	19_Proliferating Mast cell-17_Proliferating CD8-positive T cell	0.413146	0.012
ProstaglandinE2-byPTGES3-PTGER4	19_Proliferating Mast cell-17_Proliferating CD8-positive T cell	0.956522	0.001
AREG-EGFR	19_Proliferating Mast cell-18_Malignant cell	0.981238	0.001
TGFB1-integrin-aVb6-complex	19_Proliferating Mast cell-18_Malignant cell	0.683168	0.04
DHEAsulfate-bySULT2B-PPARD	19_Proliferating Mast cell-18_Malignant cell	0.887755	0.001
DHEAsulfate-bySULT2B-PPARG	19_Proliferating Mast cell-18_Malignant cell	1	0.001
SEMA4D-PLXNB2	19_Proliferating Mast cell-18_Malignant cell	0.664557	0.004
TYROBP-CD44	19_Proliferating Mast cell-19_Proliferating Mast cell	0.668547	0.001
CD55-ADGRE5	19_Proliferating Mast cell-19_Proliferating Mast cell	0.548303	0.032
CRLF2-TSLPR	19_Proliferating Mast cell-19_Proliferating Mast cell	1	0.001
ProstaglandinE2-byPTGES3-PTGER4	19_Proliferating Mast cell-19_Proliferating Mast cell	0.98913	0.001
AREG-EGFR	19_Proliferating Mast cell-1_Malignant cell	1	0.001
CSF1-CSF1R	19_Proliferating Mast cell-1_Malignant cell	0.353271	0.001
LGALS9-P4HB	19_Proliferating Mast cell-1_Malignant cell	0.579545	0.001
PPIA-BSG	19_Proliferating Mast cell-1_Malignant cell	0.824561	0.001
DHEAsulfate-bySULT2B-PPARD	19_Proliferating Mast cell-1_Malignant cell	0.653061	0.001
DHEAsulfate-bySULT2B-PPARG	19_Proliferating Mast cell-1_Malignant cell	0.891566	0.001
ProstaglandinE2-byPTGES3-PTGER4	19_Proliferating Mast cell-1_Malignant cell	0.641304	0.001
ICAM1-integrin-aLb2-complex	19_Proliferating Mast cell-2_CD8-positive T cell	0.472868	0.004
ICAM1-ITGAL	19_Proliferating Mast cell-2_CD8-positive T cell	0.486545	0.001
TYROBP-CD44	19_Proliferating Mast cell-2_CD8-positive T cell	0.307475	0.04
SEMA4D-PTPRC	19_Proliferating Mast cell-2_CD8-positive T cell	0.8825	0.001
CD55-ADGRE5	19_Proliferating Mast cell-2_CD8-positive T cell	0.859008	0.001
CXCL16-CXCR6	19_Proliferating Mast cell-2_CD8-positive T cell	0.43695	0.001
LGALS9-HAVCR2	19_Proliferating Mast cell-2_CD8-positive T cell	0.516432	0.004
ProstaglandinE2-byPTGES3-PTGER4	19_Proliferating Mast cell-2_CD8-positive T cell	1	0.001
CCL2-ACKR1	19_Proliferating Mast cell-3_Endothelial cell	0.300188	0.016
CD44-SELE	19_Proliferating Mast cell-3_Endothelial cell	0.995015	0.001
VEGFA-NRP1	19_Proliferating Mast cell-3_Endothelial cell	0.534513	0.008
VEGFA-FLT1	19_Proliferating Mast cell-3_Endothelial cell	0.64194	0.001
VEGFA-FLT1-complex	19_Proliferating Mast cell-3_Endothelial cell	0.54529	0.004
VEGFA-KDR	19_Proliferating Mast cell-3_Endothelial cell	0.54529	0.004
LIF-LIFR	19_Proliferating Mast cell-3_Endothelial cell	0.409375	0.004
OSM-LIFR	19_Proliferating Mast cell-3_Endothelial cell	0.568493	0.008
OSM-OSMR	19_Proliferating Mast cell-3_Endothelial cell	0.354839	0.028
ICAM1-integrin-aXb2-complex	19_Proliferating Mast cell-5_Macrophage_IL1B high	0.486948	0.001
TYROBP-CD44	19_Proliferating Mast cell-5_Macrophage_IL1B high	0.465444	0.001
PLAU-PLAUR	19_Proliferating Mast cell-5_Macrophage_IL1B high	0.651709	0.001
ANXA1-FPR1	19_Proliferating Mast cell-5_Macrophage_IL1B high	1	0.001
SEMA4D-PTPRC	19_Proliferating Mast cell-5_Macrophage_IL1B high	0.3675	0.028
CTSG-FPR1	19_Proliferating Mast cell-5_Macrophage_IL1B high	0.852033	0.001
CSF1-CSF1R	19_Proliferating Mast cell-5_Macrophage_IL1B high	0.657944	0.001
LAIR1-LILRB4	19_Proliferating Mast cell-5_Macrophage_IL1B high	0.277603	0.001
SEMA4D-CD72	19_Proliferating Mast cell-5_Macrophage_IL1B high	0.524664	0.001
FTH1-SCARA5	19_Proliferating Mast cell-6_Fibroblast	0.646279	0.001
AREG-EGFR	19_Proliferating Mast cell-6_Fibroblast	0.984991	0.001
VEGFA-NRP2	19_Proliferating Mast cell-6_Fibroblast	0.559028	0.001
TGFB1-TGFBR3	19_Proliferating Mast cell-6_Fibroblast	0.786667	0.001
OSM-OSMR	19_Proliferating Mast cell-6_Fibroblast	0.335484	0.048
TYROBP-CD44	19_Proliferating Mast cell-7_Mast cell	0.67701	0.001
PLAU-PLAUR	19_Proliferating Mast cell-7_Mast cell	0.175214	0.032
DHEAsulfate-bySULT2B-PPARD	19_Proliferating Mast cell-7_Mast cell	1	0.001
ProstaglandinE2-byPTGES3-PTGER4	19_Proliferating Mast cell-7_Mast cell	0.880435	0.001
ICAM1-integrin-aLb2-complex	19_Proliferating Mast cell-8_Macrophage_C1QB high	0.415282	0.016
ICAM1-ITGAL	19_Proliferating Mast cell-8_Macrophage_C1QB high	0.40366	0.016
ICAM1-integrin-aMb2-complex	19_Proliferating Mast cell-8_Macrophage_C1QB high	0.440658	0.016
ICAM1-integrin-aXb2-complex	19_Proliferating Mast cell-8_Macrophage_C1QB high	0.521084	0.001
PLAU-PLAUR	19_Proliferating Mast cell-8_Macrophage_C1QB high	0.278846	0.001
VEGFA-NRP2	19_Proliferating Mast cell-8_Macrophage_C1QB high	0.510417	0.016
VEGFA-NRP1	19_Proliferating Mast cell-8_Macrophage_C1QB high	0.520354	0.016
ANXA1-FPR3	19_Proliferating Mast cell-8_Macrophage_C1QB high	1	0.001
ANXA1-FPR1	19_Proliferating Mast cell-8_Macrophage_C1QB high	0.973535	0.001
SEMA4D-PTPRC	19_Proliferating Mast cell-8_Macrophage_C1QB high	0.445	0.001
CTSG-FPR1	19_Proliferating Mast cell-8_Macrophage_C1QB high	0.829268	0.001
Histamine-byHDC-HRH2	19_Proliferating Mast cell-8_Macrophage_C1QB high	0.727907	0.001
CSF1-CSF1R	19_Proliferating Mast cell-8_Macrophage_C1QB high	1	0.001
CD99-PILRA	19_Proliferating Mast cell-8_Macrophage_C1QB high	0.702703	0.004
LAIR1-LILRB4	19_Proliferating Mast cell-8_Macrophage_C1QB high	0.823344	0.001
LGALS9-HAVCR2	19_Proliferating Mast cell-8_Macrophage_C1QB high	0.478873	0.004
LGALS3-MERTK	19_Proliferating Mast cell-8_Macrophage_C1QB high	1	0.001
CD52-SIGLEC10	19_Proliferating Mast cell-8_Macrophage_C1QB high	0.643678	0.001
ProstaglandinE2-byPTGES3-PTGER4	19_Proliferating Mast cell-8_Macrophage_C1QB high	0.711957	0.001
SEMA4D-PLXNB2	19_Proliferating Mast cell-8_Macrophage_C1QB high	0.689873	0.001
SEMA4D-CD72	19_Proliferating Mast cell-8_Macrophage_C1QB high	0.789238	0.001
TYROBP-CD44	19_Proliferating Mast cell-9_T cell	0.341326	0.008
SEMA4D-PTPRC	19_Proliferating Mast cell-9_T cell	0.755	0.001
CD55-ADGRE5	19_Proliferating Mast cell-9_T cell	0.509138	0.004
ProstaglandinE2-byPTGES3-PTGER4	19_Proliferating Mast cell-9_T cell	0.907609	0.001
LGALS9-P4HB	1_Malignant cell-0_Plasma cell_IGHG high	0.295455	0.004
PPIA-BSG	1_Malignant cell-0_Plasma cell_IGHG high	0.570175	0.001
COL1A2-integrin-a1b1-complex	1_Malignant cell-10_Pericyte	0.143417	0.036
VEGFA-NRP1	1_Malignant cell-10_Pericyte	0.541593	0.001
HBEGF-EGFR	1_Malignant cell-10_Pericyte	0.230986	0.001
PPIA-BSG	1_Malignant cell-10_Pericyte	0.574561	0.001
EFNA1-EPHA2	1_Malignant cell-10_Pericyte	0.150485	0.001
SDC1-ADGRA2	1_Malignant cell-10_Pericyte	0.544379	0.001
MPZL1-MPZL1	1_Malignant cell-10_Pericyte	0.557377	0.001
COL4A5-integrin-a1b1-complex	1_Malignant cell-10_Pericyte	0.568	0.001
COL17A1-integrin-a1b1-complex	1_Malignant cell-10_Pericyte	1	0.001
VEGFB-NRP1	1_Malignant cell-10_Pericyte	0.969231	0.001
COL12A1-integrin-a1b1-complex	1_Malignant cell-10_Pericyte	0.5	0.001
LAMC1-integrin-a7b1-complex	1_Malignant cell-10_Pericyte	0.295775	0.001
COL5A1-integrin-a1b1-complex	1_Malignant cell-10_Pericyte	0.263298	0.001
FTH1-SCARA5	1_Malignant cell-11_Fibroblast	0.785933	0.001
FTL-SCARA5	1_Malignant cell-11_Fibroblast	0.538312	0.001
FN1-integrin-a11b1-complex	1_Malignant cell-11_Fibroblast	0.638095	0.001
FN1-integrin-a5b1-complex	1_Malignant cell-11_Fibroblast	0.638095	0.001
HBEGF-EGFR	1_Malignant cell-11_Fibroblast	0.267606	0.001
LGALS9-P4HB	1_Malignant cell-11_Fibroblast	0.325758	0.001
PPIA-BSG	1_Malignant cell-11_Fibroblast	0.614035	0.001
SDC1-ADGRA2	1_Malignant cell-11_Fibroblast	0.532544	0.001
TGFB1-TGFBR3	1_Malignant cell-11_Fibroblast	0.56	0.001
MPZL1-MPZL1	1_Malignant cell-11_Fibroblast	0.696721	0.001
COL4A5-integrin-a11b1-complex	1_Malignant cell-11_Fibroblast	0.363636	0.001
COL17A1-integrin-a11b1-complex	1_Malignant cell-11_Fibroblast	0.726115	0.001
NECTIN1-CADM3	1_Malignant cell-11_Fibroblast	0.919355	0.001
COL12A1-integrin-a11b1-complex	1_Malignant cell-11_Fibroblast	0.352041	0.001
COL5A1-integrin-a11b1-complex	1_Malignant cell-11_Fibroblast	0.207407	0.001
LGALS9-P4HB	1_Malignant cell-12_Plasma cell_IGKC high	0.314394	0.008
CD55-ADGRE5	1_Malignant cell-14_Treg cell	0.4047	0.001
CXCL16-CXCR6	1_Malignant cell-14_Treg cell	0.272727	0.001
PVR-CD96	1_Malignant cell-14_Treg cell	0.669355	0.001
PVR-TIGIT	1_Malignant cell-14_Treg cell	1	0.001
Cholesterol-byDHCR24-RORA	1_Malignant cell-14_Treg cell	0.979452	0.001
F11R-integrin-aLb2-complex	1_Malignant cell-14_Treg cell	0.987879	0.001
NECTIN2-TIGIT	1_Malignant cell-14_Treg cell	1	0.001
PODXL-SELL	1_Malignant cell-14_Treg cell	0.844444	0.001
APP-CD74	1_Malignant cell-15_Dendritic cell	0.968246	0.001
PLAU-PLAUR	1_Malignant cell-15_Dendritic cell	0.347222	0.001
VEGFA-FLT1	1_Malignant cell-15_Dendritic cell	0.457917	0.001
ANXA1-FPR1	1_Malignant cell-15_Dendritic cell	0.78828	0.001
CD55-ADGRE5	1_Malignant cell-15_Dendritic cell	0.368146	0.012
HLA-F-LILRB2	1_Malignant cell-15_Dendritic cell	0.447005	0.001
APP-TNFRSF21	1_Malignant cell-15_Dendritic cell	0.632948	0.001
VEGFB-FLT1	1_Malignant cell-15_Dendritic cell	0.383085	0.001
ProstaglandinE2-byPTGES-PTGER4	1_Malignant cell-15_Dendritic cell	0.683824	0.001
PODXL-SELL	1_Malignant cell-15_Dendritic cell	0.688889	0.001
IL1A-IL1-receptor	1_Malignant cell-15_Dendritic cell	0.891089	0.001
IL1A-IL1-receptor-inhibitor	1_Malignant cell-15_Dendritic cell	0.891089	0.001
ProstaglandinE2-byPTGES3-PTGER4	1_Malignant cell-15_Dendritic cell	0.538043	0.001
HLA-F-LILRB1	1_Malignant cell-15_Dendritic cell	0.296992	0.001
COL1A2-integrin-a11b1-complex	1_Malignant cell-16_Fibroblast	0.16181	0.001
FN1-integrin-a2b1-complex	1_Malignant cell-16_Fibroblast	0.654088	0.001
FN1-integrin-a11b1-complex	1_Malignant cell-16_Fibroblast	0.690476	0.001
FN1-integrin-a5b1-complex	1_Malignant cell-16_Fibroblast	0.690476	0.001
FN1-integrin-aVb1-complex	1_Malignant cell-16_Fibroblast	0.680247	0.001
FN1-integrin-aVb5-complex	1_Malignant cell-16_Fibroblast	0.680247	0.001
VEGFA-NRP2	1_Malignant cell-16_Fibroblast	0.553819	0.001
VEGFA-NRP1	1_Malignant cell-16_Fibroblast	0.546903	0.001
IGFBP3-TMEM219	1_Malignant cell-16_Fibroblast	0.989599	0.001
APP-TNFRSF21	1_Malignant cell-16_Fibroblast	0.557803	0.001
LGALS9-P4HB	1_Malignant cell-16_Fibroblast	0.560606	0.001
PPIA-BSG	1_Malignant cell-16_Fibroblast	0.657895	0.001
SDC1-ADGRA2	1_Malignant cell-16_Fibroblast	0.769231	0.001
TGFB1-TGFbeta-receptor2	1_Malignant cell-16_Fibroblast	0.382979	0.004
MPZL1-MPZL1	1_Malignant cell-16_Fibroblast	0.745902	0.001
COL4A5-integrin-a11b1-complex	1_Malignant cell-16_Fibroblast	0.642857	0.001
COL4A5-integrin-a2b1-complex	1_Malignant cell-16_Fibroblast	0.366972	0.001
COL4A5-integrin-a1b1-complex	1_Malignant cell-16_Fibroblast	0.4	0.001
COL17A1-integrin-a11b1-complex	1_Malignant cell-16_Fibroblast	1	0.001
COL17A1-integrin-a1b1-complex	1_Malignant cell-16_Fibroblast	0.837209	0.001
CDH1-integrin-a2b1-complex	1_Malignant cell-16_Fibroblast	0.867257	0.001
COL17A1-integrin-a2b1-complex	1_Malignant cell-16_Fibroblast	0.867257	0.001
VEGFB-NRP1	1_Malignant cell-16_Fibroblast	1	0.001
COL12A1-integrin-a1b1-complex	1_Malignant cell-16_Fibroblast	0.375	0.001
COL12A1-integrin-a11b1-complex	1_Malignant cell-16_Fibroblast	0.576531	0.001
COL12A1-integrin-a2b1-complex	1_Malignant cell-16_Fibroblast	0.350993	0.001
COL5A1-integrin-a1b1-complex	1_Malignant cell-16_Fibroblast	0.207447	0.001
COL5A1-integrin-a11b1-complex	1_Malignant cell-16_Fibroblast	0.316049	0.001
COL5A1-integrin-a2b1-complex	1_Malignant cell-16_Fibroblast	0.191667	0.001
APP-CD74	1_Malignant cell-17_Proliferating CD8-positive T cell	0.315461	0.001
CCL5-CCR5	1_Malignant cell-17_Proliferating CD8-positive T cell	0.304627	0.001
CD55-ADGRE5	1_Malignant cell-17_Proliferating CD8-positive T cell	0.751958	0.001
PPIA-BSG	1_Malignant cell-17_Proliferating CD8-positive T cell	0.596491	0.001
CXCL16-CXCR6	1_Malignant cell-17_Proliferating CD8-positive T cell	0.184751	0.032
LGALS9-HAVCR2	1_Malignant cell-17_Proliferating CD8-positive T cell	0.352113	0.001
PVR-CD96	1_Malignant cell-17_Proliferating CD8-positive T cell	0.75	0.001
PVR-TIGIT	1_Malignant cell-17_Proliferating CD8-positive T cell	0.522876	0.001
Cholesterol-byDHCR24-RORA	1_Malignant cell-17_Proliferating CD8-positive T cell	0.431507	0.001
F11R-integrin-aLb2-complex	1_Malignant cell-17_Proliferating CD8-positive T cell	0.963636	0.001
NECTIN2-TIGIT	1_Malignant cell-17_Proliferating CD8-positive T cell	0.703704	0.001
ProstaglandinE2-byPTGES-PTGER4	1_Malignant cell-17_Proliferating CD8-positive T cell	0.941176	0.001
PODXL-SELL	1_Malignant cell-17_Proliferating CD8-positive T cell	0.555556	0.001
CDH1-integrin-aEb7-complex	1_Malignant cell-17_Proliferating CD8-positive T cell	0.890756	0.001
ProstaglandinE2-byPTGES3-PTGER4	1_Malignant cell-17_Proliferating CD8-positive T cell	0.728261	0.001
PLAU-PLAUR	1_Malignant cell-18_Malignant cell	0.173077	0.028
FN1-integrin-a3b1-complex	1_Malignant cell-18_Malignant cell	0.672956	0.001
FN1-integrin-a2b1-complex	1_Malignant cell-18_Malignant cell	0.672956	0.001
FN1-integrin-aVb1-complex	1_Malignant cell-18_Malignant cell	0.660494	0.001
HBEGF-EGFR	1_Malignant cell-18_Malignant cell	0.253521	0.004
APP-SORL1	1_Malignant cell-18_Malignant cell	0.749153	0.001
APP-TNFRSF21	1_Malignant cell-18_Malignant cell	0.820809	0.001
PPIA-BSG	1_Malignant cell-18_Malignant cell	0.561404	0.001
EFNA1-EPHA2	1_Malignant cell-18_Malignant cell	0.985437	0.001
TGFB1-integrin-aVb6-complex	1_Malignant cell-18_Malignant cell	0.425743	0.004
COL4A5-integrin-a2b1-complex	1_Malignant cell-18_Malignant cell	0.504587	0.001
LAMA3-integrin-a3b1-complex	1_Malignant cell-18_Malignant cell	0.590909	0.001
CDH1-integrin-a2b1-complex	1_Malignant cell-18_Malignant cell	1	0.001
COL17A1-integrin-a2b1-complex	1_Malignant cell-18_Malignant cell	1	0.001
DSC2-DSG2	1_Malignant cell-18_Malignant cell	0.626168	0.001
IL1RAP-PTPRF	1_Malignant cell-18_Malignant cell	0.783133	0.001
COL12A1-integrin-a2b1-complex	1_Malignant cell-18_Malignant cell	0.450331	0.001
LAMC1-integrin-a2b1-complex	1_Malignant cell-18_Malignant cell	0.258303	0.001
COL5A1-integrin-a2b1-complex	1_Malignant cell-18_Malignant cell	0.230556	0.001
CD55-ADGRE5	1_Malignant cell-19_Proliferating Mast cell	0.587467	0.001
APP-TNFRSF21	1_Malignant cell-19_Proliferating Mast cell	0.682081	0.001
PPIA-BSG	1_Malignant cell-19_Proliferating Mast cell	0.622807	0.001
LRPAP1-SORT1	1_Malignant cell-19_Proliferating Mast cell	0.489051	0.02
ProstaglandinE2-byPTGES-PTGER4	1_Malignant cell-19_Proliferating Mast cell	0.985294	0.001
CDH1-KLRG1	1_Malignant cell-19_Proliferating Mast cell	1	0.001
ProstaglandinE2-byPTGES3-PTGER4	1_Malignant cell-19_Proliferating Mast cell	0.755435	0.001
FN1-integrin-a3b1-complex	1_Malignant cell-1_Malignant cell	0.654088	0.001
FN1-integrin-a5b1-complex	1_Malignant cell-1_Malignant cell	0.627381	0.001
IGFBP3-TMEM219	1_Malignant cell-1_Malignant cell	1	0.001
HBEGF-EGFR	1_Malignant cell-1_Malignant cell	0.284507	0.001
TGM2-ADGRG1	1_Malignant cell-1_Malignant cell	1	0.001
APP-TNFRSF21	1_Malignant cell-1_Malignant cell	0.621387	0.001
LGALS9-P4HB	1_Malignant cell-1_Malignant cell	0.530303	0.001
PPIA-BSG	1_Malignant cell-1_Malignant cell	0.964912	0.001
EFNA1-EPHA2	1_Malignant cell-1_Malignant cell	0.169903	0.001
ProstaglandinE2-byPTGES-PTGER4	1_Malignant cell-1_Malignant cell	0.514706	0.001
MPZL1-MPZL1	1_Malignant cell-1_Malignant cell	0.483607	0.001
[truncated: 1,562 more rows]

## Sheet: ST9_Cell_communication_ICC_1012
Cellular communication results for patients ICC_1012.
interaction_group	celltype_group	scaled_means	pvals
TYROBP-CD44	0_Macrophage-0_Macrophage	0.845361	0.001
CSF1-CSF1R	0_Macrophage-0_Macrophage	0.418333	0.001
PTPRC-MRC1	0_Macrophage-0_Macrophage	0.544423	0.001
ANXA1-FPR3	0_Macrophage-0_Macrophage	0.792049	0.001
ANXA1-FPR1	0_Macrophage-0_Macrophage	0.750611	0.001
VEGFA-NRP1	0_Macrophage-0_Macrophage	0.468085	0.001
PLAU-PLAUR	0_Macrophage-0_Macrophage	0.926667	0.001
ICAM1-integrin-aXb2-complex	0_Macrophage-0_Macrophage	0.892754	0.001
CD93-IFNGR1	0_Macrophage-0_Macrophage	0.436111	0.001
CD99-PILRA	0_Macrophage-0_Macrophage	0.642857	0.001
APP-TREM2-receptor	0_Macrophage-0_Macrophage	0.217604	0.001
CCL3-CCR1	0_Macrophage-0_Macrophage	1	0.001
TNF-TNFRSF1B	0_Macrophage-0_Macrophage	0.313783	0.001
HLA-F-LILRB2	0_Macrophage-0_Macrophage	0.388889	0.001
LGALS3-MERTK	0_Macrophage-0_Macrophage	0.391304	0.001
APOE-TREM2-receptor	0_Macrophage-0_Macrophage	0.807377	0.001
LAIR1-LILRB4	0_Macrophage-0_Macrophage	0.553846	0.001
SEMA4D-CD72	0_Macrophage-0_Macrophage	0.612903	0.001
ICAM1-integrin-aMb2-complex	0_Macrophage-0_Macrophage	0.834081	0.001
APP-CD74	0_Macrophage-0_Macrophage	0.731003	0.001
MT-RNR2-FPR3	0_Macrophage-0_Macrophage	0.984848	0.001
PPIA-BSG	0_Macrophage-10_Endothelial cell	0.41573	0.001
VEGFA-FLT1-complex	0_Macrophage-10_Endothelial cell	0.518519	0.001
VEGFA-KDR	0_Macrophage-10_Endothelial cell	0.518519	0.001
VEGFA-FLT1	0_Macrophage-10_Endothelial cell	0.578244	0.001
VEGFA-NRP1	0_Macrophage-10_Endothelial cell	0.477541	0.001
VEGFA-NRP2	0_Macrophage-10_Endothelial cell	0.488479	0.001
TNF-TNFRSF1A	0_Macrophage-10_Endothelial cell	0.48913	0.001
ADM-RAMP3	0_Macrophage-10_Endothelial cell	1	0.001
TGM2-ADGRG1	0_Macrophage-10_Endothelial cell	0.219697	0.001
FN1-integrin-a11b1-complex	0_Macrophage-11_Fibroblast_SFRP2 high	0.148962	0.001
TYROBP-CD44	0_Macrophage-11_Fibroblast_SFRP2 high	0.573883	0.001
PPIA-BSG	0_Macrophage-11_Fibroblast_SFRP2 high	0.468165	0.001
VEGFA-NRP1	0_Macrophage-11_Fibroblast_SFRP2 high	0.463357	0.001
VEGFA-NRP2	0_Macrophage-11_Fibroblast_SFRP2 high	0.460829	0.001
PLAU-PLAUR	0_Macrophage-11_Fibroblast_SFRP2 high	0.377778	0.001
SEMA4D-PLXNB2	0_Macrophage-11_Fibroblast_SFRP2 high	0.417989	0.001
SDC2-ADGRA2	0_Macrophage-11_Fibroblast_SFRP2 high	0.67284	0.001
TYROBP-CD44	0_Macrophage-12_Macrophage	0.67354	0.001
SEMA4D-PTPRC	0_Macrophage-12_Macrophage	0.396465	0.008
CSF1-CSF1R	0_Macrophage-12_Macrophage	0.775	0.001
ANXA1-FPR3	0_Macrophage-12_Macrophage	0.801223	0.001
ANXA1-FPR1	0_Macrophage-12_Macrophage	0.833741	0.001
PLAU-PLAUR	0_Macrophage-12_Macrophage	0.482222	0.001
ICAM1-integrin-aXb2-complex	0_Macrophage-12_Macrophage	0.837681	0.001
CD93-IFNGR1	0_Macrophage-12_Macrophage	0.844444	0.001
APP-TREM2-receptor	0_Macrophage-12_Macrophage	0.334963	0.001
APP-SORL1	0_Macrophage-12_Macrophage	0.402198	0.001
CCL3-CCR1	0_Macrophage-12_Macrophage	0.986911	0.001
TNF-TNFRSF1B	0_Macrophage-12_Macrophage	0.384164	0.001
CD52-SIGLEC10	0_Macrophage-12_Macrophage	0.465217	0.001
HLA-F-LILRB1	0_Macrophage-12_Macrophage	0.543379	0.001
APOE-TREM2-receptor	0_Macrophage-12_Macrophage	1	0.001
LAIR1-LILRB4	0_Macrophage-12_Macrophage	0.876923	0.001
SEMA4D-PLXNB2	0_Macrophage-12_Macrophage	0.465608	0.001
TNF-TNFRSF1A	0_Macrophage-12_Macrophage	0.413043	0.001
TGFB1-TGFbeta-receptor1	0_Macrophage-12_Macrophage	0.630252	0.001
LRPAP1-SORT1	0_Macrophage-12_Macrophage	0.975207	0.001
ICAM1-integrin-aMb2-complex	0_Macrophage-12_Macrophage	0.820628	0.001
TGM2-ADGRG1	0_Macrophage-12_Macrophage	0.187879	0.001
APP-CD74	0_Macrophage-12_Macrophage	0.85157	0.001
MT-RNR2-FPR3	0_Macrophage-12_Macrophage	0.986742	0.001
TYROBP-CD44	0_Macrophage-13_Vascular smooth muscle cell	0.584192	0.001
VEGFA-NRP1	0_Macrophage-13_Vascular smooth muscle cell	0.465721	0.001
SEMA4D-PLXNB2	0_Macrophage-13_Vascular smooth muscle cell	0.402116	0.012
SDC2-ADGRA2	0_Macrophage-13_Vascular smooth muscle cell	0.932099	0.001
TYROBP-CD44	0_Macrophage-14_Proliferating Macrophage	0.709622	0.001
SEMA4D-PTPRC	0_Macrophage-14_Proliferating Macrophage	0.426768	0.001
CSF1-CSF1R	0_Macrophage-14_Proliferating Macrophage	0.421667	0.001
ANXA1-FPR1	0_Macrophage-14_Proliferating Macrophage	0.687042	0.001
PLAU-PLAUR	0_Macrophage-14_Proliferating Macrophage	0.397778	0.001
ICAM1-integrin-aXb2-complex	0_Macrophage-14_Proliferating Macrophage	0.481159	0.001
CD93-IFNGR1	0_Macrophage-14_Proliferating Macrophage	0.586111	0.001
CCL3-CCR1	0_Macrophage-14_Proliferating Macrophage	0.97644	0.001
TNF-TNFRSF1B	0_Macrophage-14_Proliferating Macrophage	0.351906	0.001
APOE-TREM2-receptor	0_Macrophage-14_Proliferating Macrophage	0.782787	0.001
LAIR1-LILRB4	0_Macrophage-14_Proliferating Macrophage	0.480769	0.001
SIRPA-CD47	0_Macrophage-14_Proliferating Macrophage	0.539394	0.001
TNF-TNFRSF1A	0_Macrophage-14_Proliferating Macrophage	0.358696	0.016
ICAM1-integrin-aMb2-complex	0_Macrophage-14_Proliferating Macrophage	0.753363	0.001
ICAM1-SPN	0_Macrophage-14_Proliferating Macrophage	0.716216	0.001
APP-CD74	0_Macrophage-14_Proliferating Macrophage	0.60689	0.001
TYROBP-CD44	0_Macrophage-15_Malignant cell	0.61512	0.001
PPIA-BSG	0_Macrophage-15_Malignant cell	0.543071	0.001
PLAU-PLAUR	0_Macrophage-15_Malignant cell	0.444444	0.001
APP-TNFRSF21	0_Macrophage-15_Malignant cell	0.278351	0.001
APLP2-PIGR	0_Macrophage-15_Malignant cell	1	0.001
SIRPA-CD47	0_Macrophage-15_Malignant cell	0.581818	0.001
TNFSF12-TNFRSF12A	0_Macrophage-15_Malignant cell	0.585366	0.001
SEMA4D-PLXNB1	0_Macrophage-15_Malignant cell	0.411765	0.001
THBS1-integrin-a3b1-complex	0_Macrophage-15_Malignant cell	0.375	0.001
HBEGF-ERBB2	0_Macrophage-15_Malignant cell	0.715	0.001
IL1RAP-PTPRF	0_Macrophage-15_Malignant cell	0.589041	0.001
TYROBP-CD44	0_Macrophage-16_Treg cell	0.879725	0.001
SEMA4D-PTPRC	0_Macrophage-16_Treg cell	0.747475	0.001
SELPLG-SELL	0_Macrophage-16_Treg cell	0.516667	0.001
TNF-TNFRSF1B	0_Macrophage-16_Treg cell	0.592375	0.001
CD86-CTLA4	0_Macrophage-16_Treg cell	1	0.001
NECTIN2-TIGIT	0_Macrophage-16_Treg cell	0.776536	0.001
CD86-CD28	0_Macrophage-16_Treg cell	1	0.001
TNFSF12-TNFRSF25	0_Macrophage-16_Treg cell	0.925	0.001
Cholesterol-byLIPA-RORA	0_Macrophage-16_Treg cell	0.903955	0.001
ICAM1-integrin-aLb2-complex	0_Macrophage-16_Treg cell	0.564841	0.001
ICAM1-ITGAL	0_Macrophage-16_Treg cell	0.564841	0.001
CD55-ADGRE5	0_Macrophage-16_Treg cell	0.386885	0.001
TYROBP-CD44	0_Macrophage-17_Mast cell	1	0.001
PLAU-PLAUR	0_Macrophage-17_Mast cell	0.528889	0.001
PTPRC-CD22	0_Macrophage-17_Mast cell	0.374026	0.001
TYROBP-CD44	0_Macrophage-18_Plasma cell	0.675258	0.001
PECAM1-CD38	0_Macrophage-18_Plasma cell	0.276094	0.001
TYROBP-CD44	0_Macrophage-19_NK cell	0.611684	0.001
SEMA4D-PTPRC	0_Macrophage-19_NK cell	0.878788	0.001
ICAM1-integrin-aXb2-complex	0_Macrophage-19_NK cell	0.550725	0.001
APP-SORL1	0_Macrophage-19_NK cell	0.312088	0.001
HLA-C-KIR2DL1	0_Macrophage-19_NK cell	0.618644	0.001
SELPLG-SELL	0_Macrophage-19_NK cell	0.42	0.001
TNF-TNFRSF1B	0_Macrophage-19_NK cell	0.72434	0.001
CLEC2B-KLRF1	0_Macrophage-19_NK cell	0.666667	0.001
SIRPA-CD47	0_Macrophage-19_NK cell	0.806061	0.001
TGFB1-TGFBR3	0_Macrophage-19_NK cell	0.653543	0.001
Cholesterol-byLIPA-RORA	0_Macrophage-19_NK cell	0.689266	0.001
ProstaglandinE2-byPTGES3-PTGER2	0_Macrophage-19_NK cell	0.605839	0.001
ICAM1-integrin-aLb2-complex	0_Macrophage-19_NK cell	0.907781	0.001
ICAM1-ITGAL	0_Macrophage-19_NK cell	0.907781	0.001
ICAM1-integrin-aMb2-complex	0_Macrophage-19_NK cell	0.856502	0.001
ICAM1-SPN	0_Macrophage-19_NK cell	0.855856	0.001
CD55-ADGRE5	0_Macrophage-19_NK cell	0.809836	0.001
ProstaglandinE2-byPTGES3-PTGER4	0_Macrophage-19_NK cell	0.699454	0.001
TGM2-ADGRG1	0_Macrophage-19_NK cell	0.380303	0.001
TYROBP-CD44	0_Macrophage-1_CD8-positive T cell	0.879725	0.001
SEMA4D-PTPRC	0_Macrophage-1_CD8-positive T cell	0.765152	0.001
TNF-TNFRSF1B	0_Macrophage-1_CD8-positive T cell	0.431085	0.001
Cholesterol-byLIPA-RORA	0_Macrophage-1_CD8-positive T cell	0.734463	0.001
CXCL16-CXCR6	0_Macrophage-1_CD8-positive T cell	1	0.001
ICAM1-integrin-aLb2-complex	0_Macrophage-1_CD8-positive T cell	0.674352	0.001
ICAM1-ITGAL	0_Macrophage-1_CD8-positive T cell	0.677233	0.001
CD55-ADGRE5	0_Macrophage-1_CD8-positive T cell	0.708197	0.001
ProstaglandinE2-byPTGES3-PTGER4	0_Macrophage-1_CD8-positive T cell	0.551913	0.001
TYROBP-CD44	0_Macrophage-2_Macrophage	0.798969	0.001
CSF1-CSF1R	0_Macrophage-2_Macrophage	0.426667	0.001
ANXA1-FPR3	0_Macrophage-2_Macrophage	0.764526	0.001
ANXA1-FPR1	0_Macrophage-2_Macrophage	0.892421	0.001
PLAU-PLAUR	0_Macrophage-2_Macrophage	1	0.001
ICAM1-integrin-aXb2-complex	0_Macrophage-2_Macrophage	0.878261	0.001
CD93-IFNGR1	0_Macrophage-2_Macrophage	0.55	0.001
CD99-PILRA	0_Macrophage-2_Macrophage	0.571429	0.001
TNF-TNFRSF1B	0_Macrophage-2_Macrophage	0.507331	0.001
HLA-F-LILRB2	0_Macrophage-2_Macrophage	0.603175	0.001
LAIR1-LILRB4	0_Macrophage-2_Macrophage	0.35	0.001
SEMA4D-CD72	0_Macrophage-2_Macrophage	0.572581	0.001
APP-CD74	0_Macrophage-2_Macrophage	0.621074	0.001
MT-RNR2-FPR3	0_Macrophage-2_Macrophage	0.979167	0.001
TYROBP-CD44	0_Macrophage-3_Macrophage	0.67354	0.001
CSF1-CSF1R	0_Macrophage-3_Macrophage	0.59	0.001
ANXA1-FPR3	0_Macrophage-3_Macrophage	0.865443	0.001
ANXA1-FPR1	0_Macrophage-3_Macrophage	0.728606	0.001
PLAU-PLAUR	0_Macrophage-3_Macrophage	0.457778	0.001
ICAM1-integrin-aXb2-complex	0_Macrophage-3_Macrophage	0.907246	0.001
CD93-IFNGR1	0_Macrophage-3_Macrophage	0.658333	0.001
CD99-PILRA	0_Macrophage-3_Macrophage	0.575397	0.001
APP-SORL1	0_Macrophage-3_Macrophage	0.246154	0.001
TNF-TNFRSF1B	0_Macrophage-3_Macrophage	0.41349	0.001
HLA-F-LILRB2	0_Macrophage-3_Macrophage	0.583333	0.001
HLA-F-LILRB1	0_Macrophage-3_Macrophage	0.388128	0.001
LGALS3-MERTK	0_Macrophage-3_Macrophage	0.450311	0.001
APOE-TREM2-receptor	0_Macrophage-3_Macrophage	0.778689	0.001
LAIR1-LILRB4	0_Macrophage-3_Macrophage	0.438462	0.001
SEMA4D-CD72	0_Macrophage-3_Macrophage	0.580645	0.001
APP-CD74	0_Macrophage-3_Macrophage	0.823202	0.001
MT-RNR2-FPR3	0_Macrophage-3_Macrophage	1	0.001
TYROBP-CD44	0_Macrophage-4_T cell	0.871134	0.001
SEMA4D-PTPRC	0_Macrophage-4_T cell	0.674242	0.001
APP-SORL1	0_Macrophage-4_T cell	0.250549	0.001
SELPLG-SELL	0_Macrophage-4_T cell	0.36	0.001
TNF-TNFRSF1B	0_Macrophage-4_T cell	0.313783	0.004
Cholesterol-byLIPA-RORA	0_Macrophage-4_T cell	0.858757	0.001
ICAM1-integrin-aLb2-complex	0_Macrophage-4_T cell	0.559078	0.001
ICAM1-ITGAL	0_Macrophage-4_T cell	0.559078	0.001
CD55-ADGRE5	0_Macrophage-4_T cell	0.554098	0.001
ProstaglandinE2-byPTGES3-PTGER4	0_Macrophage-4_T cell	0.42623	0.001
TYROBP-CD44	0_Macrophage-5_Malignant cell	0.556701	0.001
PLAU-PLAUR	0_Macrophage-5_Malignant cell	0.377778	0.001
APP-TNFRSF21	0_Macrophage-5_Malignant cell	0.239691	0.001
APLP2-PIGR	0_Macrophage-5_Malignant cell	0.67128	0.001
AREG-EGFR	0_Macrophage-5_Malignant cell	0.274096	0.001
TNFSF12-TNFRSF12A	0_Macrophage-5_Malignant cell	0.668293	0.001
SEMA4D-PLXNB2	0_Macrophage-5_Malignant cell	0.513228	0.001
TNF-TNFRSF1A	0_Macrophage-5_Malignant cell	0.434783	0.001
EREG-EGFR	0_Macrophage-5_Malignant cell	0.27551	0.001
HBEGF-EGFR	0_Macrophage-5_Malignant cell	0.568182	0.001
THBS1-integrin-a3b1-complex	0_Macrophage-5_Malignant cell	0.338542	0.001
HBEGF-ERBB2	0_Macrophage-5_Malignant cell	0.675	0.001
IL1RAP-PTPRF	0_Macrophage-5_Malignant cell	0.445205	0.001
TGM2-ADGRG1	0_Macrophage-5_Malignant cell	0.189394	0.001
PPIA-BSG	0_Macrophage-6_Malignant cell	0.397004	0.004
IL1B-IL1-receptor	0_Macrophage-6_Malignant cell	0.411985	0.001
CD93-IFNGR1	0_Macrophage-6_Malignant cell	0.405556	0.001
APP-TNFRSF21	0_Macrophage-6_Malignant cell	0.298969	0.001
APLP2-PIGR	0_Macrophage-6_Malignant cell	0.636678	0.001
AREG-EGFR	0_Macrophage-6_Malignant cell	0.310241	0.001
SIRPA-CD47	0_Macrophage-6_Malignant cell	0.951515	0.001
TNFSF12-TNFRSF12A	0_Macrophage-6_Malignant cell	0.956098	0.001
SEMA4D-PLXNB2	0_Macrophage-6_Malignant cell	0.746032	0.001
SEMA4D-PLXNB1	0_Macrophage-6_Malignant cell	0.686275	0.001
EREG-EGFR	0_Macrophage-6_Malignant cell	0.316327	0.001
HBEGF-EGFR	0_Macrophage-6_Malignant cell	0.613636	0.001
THBS1-integrin-a3b1-complex	0_Macrophage-6_Malignant cell	0.427083	0.001
HBEGF-ERBB2	0_Macrophage-6_Malignant cell	0.86	0.001
IL1RAP-PTPRF	0_Macrophage-6_Malignant cell	1	0.001
IL1RN-IL1-receptor	0_Macrophage-6_Malignant cell	1	0.001
FN1-integrin-a5b1-complex	0_Macrophage-7_Fibroblast_MGP high	0.166467	0.012
TYROBP-CD44	0_Macrophage-7_Fibroblast_MGP high	0.658076	0.001
PPIA-BSG	0_Macrophage-7_Fibroblast_MGP high	0.434457	0.001
VEGFA-NRP1	0_Macrophage-7_Fibroblast_MGP high	0.453901	0.001
SEMA4D-PLXNB2	0_Macrophage-7_Fibroblast_MGP high	0.396825	0.001
OSM-OSMR	0_Macrophage-7_Fibroblast_MGP high	0.568182	0.001
TYROBP-CD44	0_Macrophage-8_Malignant cell	0.723368	0.001
PLAU-PLAUR	0_Macrophage-8_Malignant cell	0.375556	0.001
AREG-EGFR	0_Macrophage-8_Malignant cell	0.53012	0.001
TNFSF12-TNFRSF12A	0_Macrophage-8_Malignant cell	0.453659	0.001
TNF-TNFRSF1A	0_Macrophage-8_Malignant cell	0.375	0.001
SEMA4D-PLXNB1	0_Macrophage-8_Malignant cell	0.385621	0.001
EREG-EGFR	0_Macrophage-8_Malignant cell	0.564626	0.001
HBEGF-EGFR	0_Macrophage-8_Malignant cell	0.893939	0.001
THBS1-integrin-a3b1-complex	0_Macrophage-8_Malignant cell	0.322917	0.001
IL1RAP-PTPRF	0_Macrophage-8_Malignant cell	0.445205	0.001
TGM2-ADGRG1	0_Macrophage-8_Malignant cell	0.178788	0.001
TYROBP-CD44	0_Macrophage-9_Dendritic cell	0.649485	0.001
SEMA4D-PTPRC	0_Macrophage-9_Dendritic cell	0.401515	0.001
CSF1-CSF1R	0_Macrophage-9_Dendritic cell	0.453333	0.001
ANXA1-FPR3	0_Macrophage-9_Dendritic cell	0.831804	0.001
ANXA1-FPR1	0_Macrophage-9_Dendritic cell	0.687042	0.001
PLAU-PLAUR	0_Macrophage-9_Dendritic cell	0.453333	0.001
ICAM1-integrin-aXb2-complex	0_Macrophage-9_Dendritic cell	0.834783	0.001
CD93-IFNGR1	0_Macrophage-9_Dendritic cell	0.527778	0.001
CD99-PILRA	0_Macrophage-9_Dendritic cell	0.392857	0.008
SELPLG-SELL	0_Macrophage-9_Dendritic cell	0.283333	0.001
TNF-TNFRSF1B	0_Macrophage-9_Dendritic cell	0.322581	0.012
CD52-SIGLEC10	0_Macrophage-9_Dendritic cell	0.417391	0.001
LAIR1-LILRB4	0_Macrophage-9_Dendritic cell	0.330769	0.001
SEMA4D-CD72	0_Macrophage-9_Dendritic cell	0.532258	0.001
APP-CD74	0_Macrophage-9_Dendritic cell	0.862209	0.001
MT-RNR2-FPR3	0_Macrophage-9_Dendritic cell	0.993056	0.001
ICAM1-integrin-aXb2-complex	10_Endothelial cell-0_Macrophage	0.591304	0.001
CD93-IFNGR1	10_Endothelial cell-0_Macrophage	0.563889	0.001
CD99-PILRA	10_Endothelial cell-0_Macrophage	0.992063	0.001
APP-TREM2-receptor	10_Endothelial cell-0_Macrophage	0.682152	0.001
APP-SORL1	10_Endothelial cell-0_Macrophage	0.573626	0.001
HLA-F-LILRB2	10_Endothelial cell-0_Macrophage	0.412698	0.001
GAS6-MERTK	10_Endothelial cell-0_Macrophage	0.828358	0.001
CD320-JAML	10_Endothelial cell-0_Macrophage	0.566434	0.001
CLU-TREM2-receptor	10_Endothelial cell-0_Macrophage	0.138955	0.001
APP-CD74	10_Endothelial cell-0_Macrophage	0.827254	0.001
MT-RNR2-FPR3	10_Endothelial cell-0_Macrophage	0.774621	0.001
PPIA-BSG	10_Endothelial cell-10_Endothelial cell	0.47191	0.001
CD93-IFNGR1	10_Endothelial cell-10_Endothelial cell	0.425	0.001
ESAM-ESAM	10_Endothelial cell-10_Endothelial cell	1	0.001
ADM-RAMP3	10_Endothelial cell-10_Endothelial cell	0.584	0.001
CDH5-CDH5	10_Endothelial cell-10_Endothelial cell	1	0.001
DLL1-NOTCH1	10_Endothelial cell-10_Endothelial cell	1	0.001
JAG2-NOTCH1	10_Endothelial cell-10_Endothelial cell	1	0.001
EFNB1-EPHB4	10_Endothelial cell-10_Endothelial cell	1	0.001
EFNB2-EPHB4	10_Endothelial cell-10_Endothelial cell	1	0.001
DLL1-NOTCH4	10_Endothelial cell-10_Endothelial cell	1	0.001
JAG2-NOTCH4	10_Endothelial cell-10_Endothelial cell	1	0.001
LAMC1-integrin-a6b1-complex	10_Endothelial cell-10_Endothelial cell	0.430052	0.001
TGM2-ADGRG1	10_Endothelial cell-10_Endothelial cell	0.472727	0.001
PPIA-BSG	10_Endothelial cell-11_Fibroblast_SFRP2 high	0.524345	0.001
PDGFB-PDGFRB	10_Endothelial cell-11_Fibroblast_SFRP2 high	0.598886	0.001
DLL1-NOTCH3	10_Endothelial cell-11_Fibroblast_SFRP2 high	0.254516	0.001
JAG2-NOTCH3	10_Endothelial cell-11_Fibroblast_SFRP2 high	0.249587	0.001
CD93-IFNGR1	10_Endothelial cell-11_Fibroblast_SFRP2 high	0.347222	0.012
COL4A2-integrin-a11b1-complex	10_Endothelial cell-11_Fibroblast_SFRP2 high	0.642276	0.001
COL6A2-integrin-a11b1-complex	10_Endothelial cell-11_Fibroblast_SFRP2 high	0.257757	0.001
COL4A2-integrin-a1b1-complex	10_Endothelial cell-11_Fibroblast_SFRP2 high	0.634615	0.001
COL6A2-integrin-a1b1-complex	10_Endothelial cell-11_Fibroblast_SFRP2 high	0.246377	0.001
COL15A1-integrin-a1b1-complex	10_Endothelial cell-11_Fibroblast_SFRP2 high	0.257895	0.001
PDGFB-PDGFRA	10_Endothelial cell-11_Fibroblast_SFRP2 high	0.884956	0.001
PDGFB-PDGFR-complex	10_Endothelial cell-11_Fibroblast_SFRP2 high	0.884956	0.001
COL4A1-integrin-a1b1-complex	10_Endothelial cell-11_Fibroblast_SFRP2 high	0.937799	0.001
COL18A1-integrin-a1b1-complex	10_Endothelial cell-11_Fibroblast_SFRP2 high	0.714286	0.001
COL15A1-integrin-a11b1-complex	10_Endothelial cell-11_Fibroblast_SFRP2 high	0.270833	0.001
COL4A1-integrin-a11b1-complex	10_Endothelial cell-11_Fibroblast_SFRP2 high	0.943925	0.001
COL18A1-integrin-a11b1-complex	10_Endothelial cell-11_Fibroblast_SFRP2 high	0.727778	0.001
ICAM1-integrin-aXb2-complex	10_Endothelial cell-12_Macrophage	0.536232	0.001
CD93-IFNGR1	10_Endothelial cell-12_Macrophage	0.969444	0.001
CD99-PILRA	10_Endothelial cell-12_Macrophage	0.710317	0.001
APP-TREM2-receptor	10_Endothelial cell-12_Macrophage	0.799511	0.001
APP-SORL1	10_Endothelial cell-12_Macrophage	0.81978	0.001
HLA-F-LILRB1	10_Endothelial cell-12_Macrophage	0.570776	0.001
IGFBP3-TMEM219	10_Endothelial cell-12_Macrophage	0.466926	0.001
TGFB1-TGFbeta-receptor1	10_Endothelial cell-12_Macrophage	0.630252	0.001
GAS6-AXL	10_Endothelial cell-12_Macrophage	0.972222	0.001
DLL1-NOTCH2	10_Endothelial cell-12_Macrophage	0.660377	0.001
JAG2-NOTCH2	10_Endothelial cell-12_Macrophage	0.650485	0.001
CLU-TREM2-receptor	10_Endothelial cell-12_Macrophage	0.195962	0.001
TGM2-ADGRG1	10_Endothelial cell-12_Macrophage	0.442424	0.001
APP-CD74	10_Endothelial cell-12_Macrophage	0.947822	0.001
MT-RNR2-FPR3	10_Endothelial cell-12_Macrophage	0.776515	0.001
PPIA-BSG	10_Endothelial cell-13_Vascular smooth muscle cell	0.41573	0.004
PDGFB-PDGFRB	10_Endothelial cell-13_Vascular smooth muscle cell	1	0.001
DLL1-NOTCH3	10_Endothelial cell-13_Vascular smooth muscle cell	1	0.001
JAG2-NOTCH3	10_Endothelial cell-13_Vascular smooth muscle cell	1	0.001
COL4A2-integrin-a1b1-complex	10_Endothelial cell-13_Vascular smooth muscle cell	0.64011	0.001
COL6A2-integrin-a1b1-complex	10_Endothelial cell-13_Vascular smooth muscle cell	0.251208	0.001
COL15A1-integrin-a1b1-complex	10_Endothelial cell-13_Vascular smooth muscle cell	0.260526	0.001
GAS6-AXL	10_Endothelial cell-13_Vascular smooth muscle cell	0.791667	0.001
COL4A1-integrin-a1b1-complex	10_Endothelial cell-13_Vascular smooth muscle cell	0.947368	0.001
LAMC1-integrin-a7b1-complex	10_Endothelial cell-13_Vascular smooth muscle cell	0.447236	0.001
COL18A1-integrin-a1b1-complex	10_Endothelial cell-13_Vascular smooth muscle cell	0.725714	0.001
PPIA-BSG	10_Endothelial cell-14_Proliferating Macrophage	0.40824	0.04
CD93-IFNGR1	10_Endothelial cell-14_Proliferating Macrophage	0.711111	0.001
APP-TREM2-receptor	10_Endothelial cell-14_Proliferating Macrophage	0.667482	0.001
APP-SORL1	10_Endothelial cell-14_Proliferating Macrophage	0.661538	0.001
HLA-F-LILRB1	10_Endothelial cell-14_Proliferating Macrophage	0.374429	0.024
GAS6-AXL	10_Endothelial cell-14_Proliferating Macrophage	0.708333	0.001
CLU-TREM2-receptor	10_Endothelial cell-14_Proliferating Macrophage	0.131829	0.001
APP-CD74	10_Endothelial cell-14_Proliferating Macrophage	0.703141	0.001
PPIA-BSG	10_Endothelial cell-15_Malignant cell	0.599251	0.001
CD93-IFNGR1	10_Endothelial cell-15_Malignant cell	0.355556	0.012
APP-TNFRSF21	10_Endothelial cell-15_Malignant cell	0.768041	0.001
COL4A2-integrin-a2b1-complex	10_Endothelial cell-15_Malignant cell	0.610028	0.001
COL6A2-integrin-a2b1-complex	10_Endothelial cell-15_Malignant cell	0.219512	0.001
APLP2-PIGR	10_Endothelial cell-15_Malignant cell	0.650519	0.001
IGFBP3-TMEM219	10_Endothelial cell-15_Malignant cell	0.435798	0.001
COL15A1-integrin-a2b1-complex	10_Endothelial cell-15_Malignant cell	0.226667	0.001
EFNA1-EPHA2	10_Endothelial cell-15_Malignant cell	0.781132	0.001
EFNB1-EPHA2	10_Endothelial cell-15_Malignant cell	0.746667	0.001
HBEGF-ERBB2	10_Endothelial cell-15_Malignant cell	0.44	0.001
COL4A1-integrin-a2b1-complex	10_Endothelial cell-15_Malignant cell	0.901961	0.001
COL18A1-integrin-a2b1-complex	10_Endothelial cell-15_Malignant cell	0.664706	0.001
LAMC1-integrin-a2b1-complex	10_Endothelial cell-15_Malignant cell	0.386598	0.001
LAMC1-integrin-a6b1-complex	10_Endothelial cell-15_Malignant cell	0.388601	0.001
APP-SORL1	10_Endothelial cell-16_Treg cell	0.610989	0.001
CD34-SELL	10_Endothelial cell-16_Treg cell	1	0.001
PODXL-SELL	10_Endothelial cell-16_Treg cell	1	0.001
NECTIN2-TIGIT	10_Endothelial cell-16_Treg cell	0.893855	0.001
ICAM2-integrin-aLb2-complex	10_Endothelial cell-16_Treg cell	0.537255	0.001
F11R-integrin-aLb2-complex	10_Endothelial cell-16_Treg cell	0.389831	0.001
PECAM1-CD38	10_Endothelial cell-18_Plasma cell	1	0.001
CD93-IFNGR1	10_Endothelial cell-19_NK cell	0.388889	0.012
APP-SORL1	10_Endothelial cell-19_NK cell	0.72967	0.001
HLA-C-KIR2DL1	10_Endothelial cell-19_NK cell	0.591102	0.001
CD34-SELL	10_Endothelial cell-19_NK cell	0.91954	0.001
PODXL-SELL	10_Endothelial cell-19_NK cell	0.900356	0.001
CLEC2B-KLRF1	10_Endothelial cell-19_NK cell	0.616034	0.001
TGFB1-TGFBR3	10_Endothelial cell-19_NK cell	0.653543	0.001
ProstaglandinE2-byPTGES3-PTGER2	10_Endothelial cell-19_NK cell	0.649635	0.001
ICAM2-integrin-aLb2-complex	10_Endothelial cell-19_NK cell	1	0.001
F11R-integrin-aLb2-complex	10_Endothelial cell-19_NK cell	0.889831	0.001
ICAM1-integrin-aLb2-complex	10_Endothelial cell-19_NK cell	0.608069	0.001
ICAM1-ITGAL	10_Endothelial cell-19_NK cell	0.608069	0.001
ICAM1-SPN	10_Endothelial cell-19_NK cell	0.387387	0.004
ProstaglandinE2-byPTGES3-PTGER4	10_Endothelial cell-19_NK cell	0.73224	0.001
TGM2-ADGRG1	10_Endothelial cell-19_NK cell	0.634848	0.001
CD93-IFNGR1	10_Endothelial cell-1_CD8-positive T cell	0.436111	0.001
APP-SORL1	10_Endothelial cell-1_CD8-positive T cell	0.630769	0.001
ICAM2-integrin-aLb2-complex	10_Endothelial cell-1_CD8-positive T cell	0.682353	0.001
F11R-integrin-aLb2-complex	10_Endothelial cell-1_CD8-positive T cell	0.54661	0.001
ICAM1-integrin-aLb2-complex	10_Endothelial cell-1_CD8-positive T cell	0.371758	0.001
ICAM1-ITGAL	10_Endothelial cell-1_CD8-positive T cell	0.377522	0.001
ProstaglandinE2-byPTGES3-PTGER4	10_Endothelial cell-1_CD8-positive T cell	0.584699	0.001
ICAM1-integrin-aXb2-complex	10_Endothelial cell-2_Macrophage	0.576812	0.001
CD93-IFNGR1	10_Endothelial cell-2_Macrophage	0.677778	0.001
CD99-PILRA	10_Endothelial cell-2_Macrophage	0.924603	0.001
APP-SORL1	10_Endothelial cell-2_Macrophage	0.641758	0.001
HLA-F-LILRB2	10_Endothelial cell-2_Macrophage	0.626984	0.001
CD320-JAML	10_Endothelial cell-2_Macrophage	0.762238	0.001
DLL1-NOTCH2	10_Endothelial cell-2_Macrophage	0.716981	0.001
JAG2-NOTCH2	10_Endothelial cell-2_Macrophage	0.699029	0.001
APP-CD74	10_Endothelial cell-2_Macrophage	0.717325	0.001
MT-RNR2-FPR3	10_Endothelial cell-2_Macrophage	0.768308	0.001
ICAM1-integrin-aXb2-complex	10_Endothelial cell-3_Macrophage	0.605797	0.001
CD93-IFNGR1	10_Endothelial cell-3_Macrophage	0.786111	0.001
CD99-PILRA	10_Endothelial cell-3_Macrophage	0.924603	0.001
APP-TREM2-receptor	10_Endothelial cell-3_Macrophage	0.667482	0.001
APP-SORL1	10_Endothelial cell-3_Macrophage	0.665934	0.001
HLA-F-LILRB2	10_Endothelial cell-3_Macrophage	0.607143	0.001
HLA-F-LILRB1	10_Endothelial cell-3_Macrophage	0.415525	0.001
GAS6-MERTK	10_Endothelial cell-3_Macrophage	0.970149	0.001
CD320-JAML	10_Endothelial cell-3_Macrophage	0.762238	0.001
DLL1-NOTCH2	10_Endothelial cell-3_Macrophage	0.820755	0.001
JAG2-NOTCH2	10_Endothelial cell-3_Macrophage	0.815534	0.001
CLU-TREM2-receptor	10_Endothelial cell-3_Macrophage	0.130641	0.001
APP-CD74	10_Endothelial cell-3_Macrophage	0.919453	0.001
MT-RNR2-FPR3	10_Endothelial cell-3_Macrophage	0.789773	0.001
APP-SORL1	10_Endothelial cell-4_T cell	0.668132	0.001
CD34-SELL	10_Endothelial cell-4_T cell	0.864943	0.001
PODXL-SELL	10_Endothelial cell-4_T cell	0.83274	0.001
ICAM2-integrin-aLb2-complex	10_Endothelial cell-4_T cell	0.52549	0.001
F11R-integrin-aLb2-complex	10_Endothelial cell-4_T cell	0.377119	0.001
ProstaglandinE2-byPTGES3-PTGER4	10_Endothelial cell-4_T cell	0.459016	0.001
PPIA-BSG	10_Endothelial cell-5_Malignant cell	0.41573	0.001
DLL1-NOTCH3	10_Endothelial cell-5_Malignant cell	0.139573	0.001
JAG2-NOTCH3	10_Endothelial cell-5_Malignant cell	0.133884	0.001
CD93-IFNGR1	10_Endothelial cell-5_Malignant cell	0.322222	0.048
APP-TNFRSF21	10_Endothelial cell-5_Malignant cell	0.729381	0.001
COL4A2-integrin-a2b1-complex	10_Endothelial cell-5_Malignant cell	0.590529	0.001
COL6A2-integrin-a2b1-complex	10_Endothelial cell-5_Malignant cell	0.202439	0.001
APLP2-PIGR	10_Endothelial cell-5_Malignant cell	0.321799	0.044
IGFBP3-TMEM219	10_Endothelial cell-5_Malignant cell	0.478599	0.001
COL15A1-integrin-a2b1-complex	10_Endothelial cell-5_Malignant cell	0.208	0.001
EFNA1-EPHA2	10_Endothelial cell-5_Malignant cell	1	0.001
EFNB1-EPHA2	10_Endothelial cell-5_Malignant cell	1	0.001
HBEGF-EGFR	10_Endothelial cell-5_Malignant cell	0.363636	0.001
HBEGF-ERBB2	10_Endothelial cell-5_Malignant cell	0.4	0.001
COL4A1-integrin-a2b1-complex	10_Endothelial cell-5_Malignant cell	0.867647	0.001
COL18A1-integrin-a2b1-complex	10_Endothelial cell-5_Malignant cell	0.623529	0.001
LAMC1-integrin-a2b1-complex	10_Endothelial cell-5_Malignant cell	0.350515	0.001
TGM2-ADGRG1	10_Endothelial cell-5_Malignant cell	0.443939	0.001
PPIA-BSG	10_Endothelial cell-6_Malignant cell	0.456929	0.001
DLL1-NOTCH3	10_Endothelial cell-6_Malignant cell	0.124795	0.001
JAG2-NOTCH3	10_Endothelial cell-6_Malignant cell	0.119008	0.001
CD93-IFNGR1	10_Endothelial cell-6_Malignant cell	0.530556	0.001
APP-TNFRSF21	10_Endothelial cell-6_Malignant cell	0.78866	0.001
COL4A2-integrin-a2b1-complex	10_Endothelial cell-6_Malignant cell	0.635097	0.001
COL6A2-integrin-a2b1-complex	10_Endothelial cell-6_Malignant cell	0.241463	0.001
IGFBP3-TMEM219	10_Endothelial cell-6_Malignant cell	0.470817	0.001
COL15A1-integrin-a2b1-complex	10_Endothelial cell-6_Malignant cell	0.250667	0.001
EFNA1-EPHA2	10_Endothelial cell-6_Malignant cell	0.656604	0.001
EFNB1-EPHA2	10_Endothelial cell-6_Malignant cell	0.595556	0.001
HBEGF-EGFR	10_Endothelial cell-6_Malignant cell	0.405303	0.001
HBEGF-ERBB2	10_Endothelial cell-6_Malignant cell	0.585	0.001
DLL1-NOTCH2	10_Endothelial cell-6_Malignant cell	0.877358	0.001
JAG2-NOTCH2	10_Endothelial cell-6_Malignant cell	0.864078	0.001
EFNB1-EPHB6	10_Endothelial cell-6_Malignant cell	1	0.001
EFNB2-EPHB6	10_Endothelial cell-6_Malignant cell	1	0.001
EFNB1-EPHB4	10_Endothelial cell-6_Malignant cell	0.732394	0.001
EFNB2-EPHB4	10_Endothelial cell-6_Malignant cell	0.748344	0.001
COL4A1-integrin-a2b1-complex	10_Endothelial cell-6_Malignant cell	0.946078	0.001
COL18A1-integrin-a2b1-complex	10_Endothelial cell-6_Malignant cell	0.717647	0.001
LAMC1-integrin-a2b1-complex	10_Endothelial cell-6_Malignant cell	0.43299	0.001
PPIA-BSG	10_Endothelial cell-7_Fibroblast_MGP high	0.490637	0.001
PDGFB-PDGFRB	10_Endothelial cell-7_Fibroblast_MGP high	0.637883	0.001
DLL1-NOTCH3	10_Endothelial cell-7_Fibroblast_MGP high	0.395731	0.001
JAG2-NOTCH3	10_Endothelial cell-7_Fibroblast_MGP high	0.391736	0.001
CD93-IFNGR1	10_Endothelial cell-7_Fibroblast_MGP high	0.361111	0.001
COL4A2-integrin-a10b1-complex	10_Endothelial cell-7_Fibroblast_MGP high	0.62465	0.001
COL4A2-integrin-a1b1-complex	10_Endothelial cell-7_Fibroblast_MGP high	0.618132	0.001
COL6A2-integrin-a10b1-complex	10_Endothelial cell-7_Fibroblast_MGP high	0.230392	0.001
COL6A2-integrin-a1b1-complex	10_Endothelial cell-7_Fibroblast_MGP high	0.231884	0.001
COL15A1-integrin-a10b1-complex	10_Endothelial cell-7_Fibroblast_MGP high	0.241287	0.001
COL15A1-integrin-a1b1-complex	10_Endothelial cell-7_Fibroblast_MGP high	0.239474	0.001
DLL1-NOTCH2	10_Endothelial cell-7_Fibroblast_MGP high	0.679245	0.001
JAG2-NOTCH2	10_Endothelial cell-7_Fibroblast_MGP high	0.660194	0.001
PDGFB-PDGFRA	10_Endothelial cell-7_Fibroblast_MGP high	1	0.001
PDGFB-PDGFR-complex	10_Endothelial cell-7_Fibroblast_MGP high	1	0.001
COL4A1-integrin-a10b1-complex	10_Endothelial cell-7_Fibroblast_MGP high	0.930693	0.001
COL4A1-integrin-a1b1-complex	10_Endothelial cell-7_Fibroblast_MGP high	0.909091	0.001
COL18A1-integrin-a10b1-complex	10_Endothelial cell-7_Fibroblast_MGP high	0.696429	0.001
COL18A1-integrin-a1b1-complex	10_Endothelial cell-7_Fibroblast_MGP high	0.68	0.001
PPIA-BSG	10_Endothelial cell-8_Malignant cell	0.397004	0.02
APP-SORL1	10_Endothelial cell-8_Malignant cell	0.564835	0.001
APP-TNFRSF21	10_Endothelial cell-8_Malignant cell	0.688144	0.001
COL4A2-integrin-a2b1-complex	10_Endothelial cell-8_Malignant cell	0.582173	0.001
COL6A2-integrin-a2b1-complex	10_Endothelial cell-8_Malignant cell	0.195122	0.001
IGFBP3-TMEM219	10_Endothelial cell-8_Malignant cell	0.44358	0.001
COL15A1-integrin-a2b1-complex	10_Endothelial cell-8_Malignant cell	0.2	0.001
EFNA1-EPHA2	10_Endothelial cell-8_Malignant cell	0.724528	0.001
EFNB1-EPHA2	10_Endothelial cell-8_Malignant cell	0.68	0.001
HBEGF-EGFR	10_Endothelial cell-8_Malignant cell	0.685606	0.001
COL4A1-integrin-a2b1-complex	10_Endothelial cell-8_Malignant cell	0.852941	0.001
COL18A1-integrin-a2b1-complex	10_Endothelial cell-8_Malignant cell	0.605882	0.001
LAMC1-integrin-a2b1-complex	10_Endothelial cell-8_Malignant cell	0.335052	0.001
LAMC1-integrin-a6b1-complex	10_Endothelial cell-8_Malignant cell	0.336788	0.001
TGM2-ADGRG1	10_Endothelial cell-8_Malignant cell	0.431818	0.001
ICAM1-integrin-aXb2-complex	10_Endothelial cell-9_Dendritic cell	0.530435	0.001
CD93-IFNGR1	10_Endothelial cell-9_Dendritic cell	0.652778	0.001
CD99-PILRA	10_Endothelial cell-9_Dendritic cell	0.742063	0.001
APP-SORL1	10_Endothelial cell-9_Dendritic cell	0.63956	0.001
HLA-F-LILRB2	10_Endothelial cell-9_Dendritic cell	0.376984	0.016
CD34-SELL	10_Endothelial cell-9_Dendritic cell	0.801724	0.001
PODXL-SELL	10_Endothelial cell-9_Dendritic cell	0.754448	0.001
GAS6-AXL	10_Endothelial cell-9_Dendritic cell	0.791667	0.001
CD320-JAML	10_Endothelial cell-9_Dendritic cell	1	0.001
DLL1-NOTCH2	10_Endothelial cell-9_Dendritic cell	1	0.001
JAG2-NOTCH2	10_Endothelial cell-9_Dendritic cell	1	0.001
APP-CD74	10_Endothelial cell-9_Dendritic cell	0.95846	0.001
MT-RNR2-FPR3	10_Endothelial cell-9_Dendritic cell	0.782197	0.001
FN1-integrin-a5b1-complex	11_Fibroblast_SFRP2 high-0_Macrophage	0.844311	0.001
CXCL14-CXCR4	11_Fibroblast_SFRP2 high-0_Macrophage	0.502959	0.001
CXCL12-CXCR4	11_Fibroblast_SFRP2 high-0_Macrophage	0.31746	0.001
C3-C3AR1	11_Fibroblast_SFRP2 high-0_Macrophage	0.2249	0.001
C3-integrin-aMb2-complex	11_Fibroblast_SFRP2 high-0_Macrophage	0.258873	0.001
VEGFA-NRP1	11_Fibroblast_SFRP2 high-0_Macrophage	0.36643	0.001
PLAU-PLAUR	11_Fibroblast_SFRP2 high-0_Macrophage	0.8	0.001
ICAM1-integrin-aXb2-complex	11_Fibroblast_SFRP2 high-0_Macrophage	0.594203	0.001
CD99-PILRA	11_Fibroblast_SFRP2 high-0_Macrophage	1	0.001
THY1-integrin-aXb2-complex	11_Fibroblast_SFRP2 high-0_Macrophage	0.980328	0.001
APP-TREM2-receptor	11_Fibroblast_SFRP2 high-0_Macrophage	0.408313	0.001
APP-SORL1	11_Fibroblast_SFRP2 high-0_Macrophage	0.327473	0.001
FBN1-integrin-a5b1-complex	11_Fibroblast_SFRP2 high-0_Macrophage	0.56129	0.001
RARRES2-CCRL2	11_Fibroblast_SFRP2 high-0_Macrophage	0.91	0.001
THY1-integrin-aMb2-complex	11_Fibroblast_SFRP2 high-0_Macrophage	0.970588	0.001
GAS6-MERTK	11_Fibroblast_SFRP2 high-0_Macrophage	0.858209	0.001
VEGFB-NRP1	11_Fibroblast_SFRP2 high-0_Macrophage	0.952941	0.001
CD248-IL6R	11_Fibroblast_SFRP2 high-0_Macrophage	0.92	0.001
THY1-ADGRE5	11_Fibroblast_SFRP2 high-0_Macrophage	0.472464	0.001
CLU-TREM2-receptor	11_Fibroblast_SFRP2 high-0_Macrophage	0.114014	0.001
APP-CD74	11_Fibroblast_SFRP2 high-0_Macrophage	0.770517	0.001
FN1-integrin-a5b1-complex	11_Fibroblast_SFRP2 high-10_Endothelial cell	0.858683	0.001
COL3A1-ADGRG1	11_Fibroblast_SFRP2 high-10_Endothelial cell	0.910924	0.001
VEGFA-FLT1-complex	11_Fibroblast_SFRP2 high-10_Endothelial cell	0.424837	0.001
VEGFA-KDR	11_Fibroblast_SFRP2 high-10_Endothelial cell	0.424837	0.001
VEGFA-FLT1	11_Fibroblast_SFRP2 high-10_Endothelial cell	0.498092	0.001
VEGFA-NRP1	11_Fibroblast_SFRP2 high-10_Endothelial cell	0.375887	0.001
VEGFA-NRP2	11_Fibroblast_SFRP2 high-10_Endothelial cell	0.391705	0.001
ADM-RAMP3	11_Fibroblast_SFRP2 high-10_Endothelial cell	0.404	0.001
VEGFB-FLT1	11_Fibroblast_SFRP2 high-10_Endothelial cell	1	0.001
FBN1-integrin-a5b1-complex	11_Fibroblast_SFRP2 high-10_Endothelial cell	0.63871	0.001
VEGFB-NRP1	11_Fibroblast_SFRP2 high-10_Endothelial cell	1	0.001
VEGFB-FLT1-complex	11_Fibroblast_SFRP2 high-10_Endothelial cell	1	0.001
LAMC1-integrin-a6b1-complex	11_Fibroblast_SFRP2 high-10_Endothelial cell	0.580311	0.001
FN1-integrin-a11b1-complex	11_Fibroblast_SFRP2 high-11_Fibroblast_SFRP2 high	0.896215	0.001
COL1A1-integrin-a11b1-complex	11_Fibroblast_SFRP2 high-11_Fibroblast_SFRP2 high	1	0.001
COL1A2-integrin-a11b1-complex	11_Fibroblast_SFRP2 high-11_Fibroblast_SFRP2 high	1	0.001
COL3A1-integrin-a11b1-complex	11_Fibroblast_SFRP2 high-11_Fibroblast_SFRP2 high	1	0.001
FN1-integrin-aVb1-complex	11_Fibroblast_SFRP2 high-11_Fibroblast_SFRP2 high	0.892231	0.001
FN1-integrin-aVb5-complex	11_Fibroblast_SFRP2 high-11_Fibroblast_SFRP2 high	0.892231	0.001
FN1-integrin-a5b1-complex	11_Fibroblast_SFRP2 high-11_Fibroblast_SFRP2 high	0.875449	0.001
COL1A1-integrin-a1b1-complex	11_Fibroblast_SFRP2 high-11_Fibroblast_SFRP2 high	0.99936	0.001
COL1A2-integrin-a1b1-complex	11_Fibroblast_SFRP2 high-11_Fibroblast_SFRP2 high	0.998348	0.001
COL3A1-integrin-a1b1-complex	11_Fibroblast_SFRP2 high-11_Fibroblast_SFRP2 high	0.998133	0.001
VEGFA-NRP1	11_Fibroblast_SFRP2 high-11_Fibroblast_SFRP2 high	0.361702	0.001
VEGFA-NRP2	11_Fibroblast_SFRP2 high-11_Fibroblast_SFRP2 high	0.364055	0.001
COL5A1-integrin-a11b1-complex	11_Fibroblast_SFRP2 high-11_Fibroblast_SFRP2 high	1	0.001
COL6A3-integrin-a11b1-complex	11_Fibroblast_SFRP2 high-11_Fibroblast_SFRP2 high	1	0.001
COL4A2-integrin-a11b1-complex	11_Fibroblast_SFRP2 high-11_Fibroblast_SFRP2 high	1	0.001
COL6A1-integrin-a11b1-complex	11_Fibroblast_SFRP2 high-11_Fibroblast_SFRP2 high	0.924471	0.001
COL6A2-integrin-a11b1-complex	11_Fibroblast_SFRP2 high-11_Fibroblast_SFRP2 high	0.885442	0.001
COL5A1-integrin-a1b1-complex	11_Fibroblast_SFRP2 high-11_Fibroblast_SFRP2 high	0.994885	0.001
COL6A3-integrin-a1b1-complex	11_Fibroblast_SFRP2 high-11_Fibroblast_SFRP2 high	0.996055	0.001
COL4A2-integrin-a1b1-complex	11_Fibroblast_SFRP2 high-11_Fibroblast_SFRP2 high	0.994505	0.001
COL6A1-integrin-a1b1-complex	11_Fibroblast_SFRP2 high-11_Fibroblast_SFRP2 high	0.917431	0.001
COL6A2-integrin-a1b1-complex	11_Fibroblast_SFRP2 high-11_Fibroblast_SFRP2 high	0.881643	0.001
COL14A1-integrin-a1b1-complex	11_Fibroblast_SFRP2 high-11_Fibroblast_SFRP2 high	0.435435	0.001
COL15A1-integrin-a1b1-complex	11_Fibroblast_SFRP2 high-11_Fibroblast_SFRP2 high	0.236842	0.001
FBN1-integrin-a5b1-complex	11_Fibroblast_SFRP2 high-11_Fibroblast_SFRP2 high	0.729032	0.001
COL10A1-integrin-a11b1-complex	11_Fibroblast_SFRP2 high-11_Fibroblast_SFRP2 high	1	0.001
COL5A2-integrin-a11b1-complex	11_Fibroblast_SFRP2 high-11_Fibroblast_SFRP2 high	1	0.001
COL8A1-integrin-a11b1-complex	11_Fibroblast_SFRP2 high-11_Fibroblast_SFRP2 high	1	0.001
COL10A1-integrin-a1b1-complex	11_Fibroblast_SFRP2 high-11_Fibroblast_SFRP2 high	0.989189	0.001
COL8A1-integrin-a1b1-complex	11_Fibroblast_SFRP2 high-11_Fibroblast_SFRP2 high	0.988701	0.001
COL5A2-integrin-a1b1-complex	11_Fibroblast_SFRP2 high-11_Fibroblast_SFRP2 high	0.990991	0.001
VEGFB-NRP1	11_Fibroblast_SFRP2 high-11_Fibroblast_SFRP2 high	0.929412	0.001
MPZL1-MPZL1	11_Fibroblast_SFRP2 high-11_Fibroblast_SFRP2 high	1	0.001
COL16A1-integrin-a1b1-complex	11_Fibroblast_SFRP2 high-11_Fibroblast_SFRP2 high	0.983333	0.001
COL12A1-integrin-a1b1-complex	11_Fibroblast_SFRP2 high-11_Fibroblast_SFRP2 high	0.978261	0.001
COL11A1-integrin-a11b1-complex	11_Fibroblast_SFRP2 high-11_Fibroblast_SFRP2 high	1	0.001
COL11A1-integrin-a1b1-complex	11_Fibroblast_SFRP2 high-11_Fibroblast_SFRP2 high	0.977011	0.001
COL16A1-integrin-a11b1-complex	11_Fibroblast_SFRP2 high-11_Fibroblast_SFRP2 high	1	0.001
COL12A1-integrin-a11b1-complex	11_Fibroblast_SFRP2 high-11_Fibroblast_SFRP2 high	1	0.001
COL4A1-integrin-a1b1-complex	11_Fibroblast_SFRP2 high-11_Fibroblast_SFRP2 high	0.990431	0.001
COL18A1-integrin-a1b1-complex	11_Fibroblast_SFRP2 high-11_Fibroblast_SFRP2 high	0.702857	0.001
COL14A1-integrin-a11b1-complex	11_Fibroblast_SFRP2 high-11_Fibroblast_SFRP2 high	0.448071	0.001
COL15A1-integrin-a11b1-complex	11_Fibroblast_SFRP2 high-11_Fibroblast_SFRP2 high	0.25	0.001
COL4A1-integrin-a11b1-complex	11_Fibroblast_SFRP2 high-11_Fibroblast_SFRP2 high	1	0.001
COL18A1-integrin-a11b1-complex	11_Fibroblast_SFRP2 high-11_Fibroblast_SFRP2 high	0.722222	0.001
FN1-integrin-a5b1-complex	11_Fibroblast_SFRP2 high-12_Macrophage	0.844311	0.001
COL3A1-ADGRG1	11_Fibroblast_SFRP2 high-12_Macrophage	0.893277	0.001
CXCL14-CXCR4	11_Fibroblast_SFRP2 high-12_Macrophage	0.546351	0.001
CXCL12-CXCR4	11_Fibroblast_SFRP2 high-12_Macrophage	0.350794	0.001
C3-C3AR1	11_Fibroblast_SFRP2 high-12_Macrophage	0.297189	0.001
C3-integrin-aMb2-complex	11_Fibroblast_SFRP2 high-12_Macrophage	0.254697	0.001
PLAU-PLAUR	11_Fibroblast_SFRP2 high-12_Macrophage	0.353333	0.028
ICAM1-integrin-aXb2-complex	11_Fibroblast_SFRP2 high-12_Macrophage	0.53913	0.001
CD99-PILRA	11_Fibroblast_SFRP2 high-12_Macrophage	0.714286	0.001
THY1-integrin-aXb2-complex	11_Fibroblast_SFRP2 high-12_Macrophage	0.918033	0.001
APP-TREM2-receptor	11_Fibroblast_SFRP2 high-12_Macrophage	0.525672	0.001
APP-SORL1	11_Fibroblast_SFRP2 high-12_Macrophage	0.573626	0.001
IGFBP3-TMEM219	11_Fibroblast_SFRP2 high-12_Macrophage	0.754864	0.001
TGFB1-TGFbeta-receptor1	11_Fibroblast_SFRP2 high-12_Macrophage	0.579832	0.001
LRPAP1-SORT1	11_Fibroblast_SFRP2 high-12_Macrophage	0.545455	0.004
FBN1-integrin-a5b1-complex	11_Fibroblast_SFRP2 high-12_Macrophage	0.56129	0.001
THY1-integrin-aMb2-complex	11_Fibroblast_SFRP2 high-12_Macrophage	0.958824	0.001
THY1-ADGRE2	11_Fibroblast_SFRP2 high-12_Macrophage	0.854167	0.001
integrin-aVb1-complex-ADGRE2	11_Fibroblast_SFRP2 high-12_Macrophage	0.7	0.001
GAS6-AXL	11_Fibroblast_SFRP2 high-12_Macrophage	1	0.001
MPZL1-MPZL1	11_Fibroblast_SFRP2 high-12_Macrophage	0.901639	0.001
TGFB3-TGFbeta-receptor1	11_Fibroblast_SFRP2 high-12_Macrophage	1	0.001
CD248-IL6R	11_Fibroblast_SFRP2 high-12_Macrophage	1	0.001
CLU-TREM2-receptor	11_Fibroblast_SFRP2 high-12_Macrophage	0.171021	0.001
APP-CD74	11_Fibroblast_SFRP2 high-12_Macrophage	0.891084	0.001
COL1A1-integrin-a1b1-complex	11_Fibroblast_SFRP2 high-13_Vascular smooth muscle cell	1	0.001
COL1A2-integrin-a1b1-complex	11_Fibroblast_SFRP2 high-13_Vascular smooth muscle cell	1	0.001
COL3A1-integrin-a1b1-complex	11_Fibroblast_SFRP2 high-13_Vascular smooth muscle cell	1	0.001
VEGFA-NRP1	11_Fibroblast_SFRP2 high-13_Vascular smooth muscle cell	0.364066	0.001
COL5A1-integrin-a1b1-complex	11_Fibroblast_SFRP2 high-13_Vascular smooth muscle cell	1	0.001
COL6A3-integrin-a1b1-complex	11_Fibroblast_SFRP2 high-13_Vascular smooth muscle cell	1	0.001
COL4A2-integrin-a1b1-complex	11_Fibroblast_SFRP2 high-13_Vascular smooth muscle cell	1	0.001
COL6A1-integrin-a1b1-complex	11_Fibroblast_SFRP2 high-13_Vascular smooth muscle cell	0.920489	0.001
COL6A2-integrin-a1b1-complex	11_Fibroblast_SFRP2 high-13_Vascular smooth muscle cell	0.886473	0.001
COL14A1-integrin-a1b1-complex	11_Fibroblast_SFRP2 high-13_Vascular smooth muscle cell	0.441441	0.001
COL15A1-integrin-a1b1-complex	11_Fibroblast_SFRP2 high-13_Vascular smooth muscle cell	0.239474	0.001
COL10A1-integrin-a1b1-complex	11_Fibroblast_SFRP2 high-13_Vascular smooth muscle cell	1	0.001
COL8A1-integrin-a1b1-complex	11_Fibroblast_SFRP2 high-13_Vascular smooth muscle cell	1	0.001
COL5A2-integrin-a1b1-complex	11_Fibroblast_SFRP2 high-13_Vascular smooth muscle cell	1	0.001
GAS6-AXL	11_Fibroblast_SFRP2 high-13_Vascular smooth muscle cell	0.819444	0.001
VEGFB-NRP1	11_Fibroblast_SFRP2 high-13_Vascular smooth muscle cell	0.941176	0.001
COL16A1-integrin-a1b1-complex	11_Fibroblast_SFRP2 high-13_Vascular smooth muscle cell	1	0.001
COL12A1-integrin-a1b1-complex	11_Fibroblast_SFRP2 high-13_Vascular smooth muscle cell	1	0.001
COL11A1-integrin-a1b1-complex	11_Fibroblast_SFRP2 high-13_Vascular smooth muscle cell	1	0.001
COL4A1-integrin-a1b1-complex	11_Fibroblast_SFRP2 high-13_Vascular smooth muscle cell	1	0.001
LAMC1-integrin-a7b1-complex	11_Fibroblast_SFRP2 high-13_Vascular smooth muscle cell	0.592965	0.001
COL18A1-integrin-a1b1-complex	11_Fibroblast_SFRP2 high-13_Vascular smooth muscle cell	0.714286	0.001
THY1-ADGRE5	11_Fibroblast_SFRP2 high-13_Vascular smooth muscle cell	0.463768	0.001
FN1-integrin-a5b1-complex	11_Fibroblast_SFRP2 high-14_Proliferating Macrophage	0.839521	0.001
CXCL14-CXCR4	11_Fibroblast_SFRP2 high-14_Proliferating Macrophage	0.61144	0.001
CXCL12-CXCR4	11_Fibroblast_SFRP2 high-14_Proliferating Macrophage	0.403175	0.001
C3-C3AR1	11_Fibroblast_SFRP2 high-14_Proliferating Macrophage	0.218876	0.001
C3-integrin-aMb2-complex	11_Fibroblast_SFRP2 high-14_Proliferating Macrophage	0.223382	0.001
THY1-integrin-aXb2-complex	11_Fibroblast_SFRP2 high-14_Proliferating Macrophage	0.518033	0.001
APP-TREM2-receptor	11_Fibroblast_SFRP2 high-14_Proliferating Macrophage	0.393643	0.001
APP-SORL1	11_Fibroblast_SFRP2 high-14_Proliferating Macrophage	0.415385	0.001
FBN1-integrin-a5b1-complex	11_Fibroblast_SFRP2 high-14_Proliferating Macrophage	0.535484	0.001
THY1-integrin-aMb2-complex	11_Fibroblast_SFRP2 high-14_Proliferating Macrophage	0.870588	0.001
GAS6-AXL	11_Fibroblast_SFRP2 high-14_Proliferating Macrophage	0.736111	0.001
CD248-IL6R	11_Fibroblast_SFRP2 high-14_Proliferating Macrophage	0.8	0.001
THY1-ADGRE5	11_Fibroblast_SFRP2 high-14_Proliferating Macrophage	0.518841	0.001
CLU-TREM2-receptor	11_Fibroblast_SFRP2 high-14_Proliferating Macrophage	0.106888	0.028
APP-CD74	11_Fibroblast_SFRP2 high-14_Proliferating Macrophage	0.646403	0.001
FN1-integrin-a3b1-complex	11_Fibroblast_SFRP2 high-15_Malignant cell	0.882716	0.001
FN1-integrin-a2b1-complex	11_Fibroblast_SFRP2 high-15_Malignant cell	0.883807	0.001
COL1A1-integrin-a2b1-complex	11_Fibroblast_SFRP2 high-15_Malignant cell	0.993586	0.001
COL1A2-integrin-a2b1-complex	11_Fibroblast_SFRP2 high-15_Malignant cell	0.992537	0.001
COL3A1-integrin-a2b1-complex	11_Fibroblast_SFRP2 high-15_Malignant cell	0.991557	0.001
PPIA-BSG	11_Fibroblast_SFRP2 high-15_Malignant cell	0.453184	0.001
APP-TNFRSF21	11_Fibroblast_SFRP2 high-15_Malignant cell	0.479381	0.001
COL5A1-integrin-a2b1-complex	11_Fibroblast_SFRP2 high-15_Malignant cell	0.976684	0.001
COL6A3-integrin-a2b1-complex	11_Fibroblast_SFRP2 high-15_Malignant cell	0.982072	0.001
COL4A2-integrin-a2b1-complex	11_Fibroblast_SFRP2 high-15_Malignant cell	0.97493	0.001
COL6A1-integrin-a2b1-complex	11_Fibroblast_SFRP2 high-15_Malignant cell	0.891304	0.001
COL6A2-integrin-a2b1-complex	11_Fibroblast_SFRP2 high-15_Malignant cell	0.860976	0.001
IGFBP3-TMEM219	11_Fibroblast_SFRP2 high-15_Malignant cell	0.723735	0.001
COL14A1-integrin-a2b1-complex	11_Fibroblast_SFRP2 high-15_Malignant cell	0.405488	0.001
COL15A1-integrin-a2b1-complex	11_Fibroblast_SFRP2 high-15_Malignant cell	0.205333	0.001
TNFSF12-TNFRSF12A	11_Fibroblast_SFRP2 high-15_Malignant cell	0.44878	0.001
THBS1-integrin-a3b1-complex	11_Fibroblast_SFRP2 high-15_Malignant cell	0.510417	0.001
COL10A1-integrin-a2b1-complex	11_Fibroblast_SFRP2 high-15_Malignant cell	0.95	0.001
COL5A2-integrin-a2b1-complex	11_Fibroblast_SFRP2 high-15_Malignant cell	0.958525	0.001
COL8A1-integrin-a2b1-complex	11_Fibroblast_SFRP2 high-15_Malignant cell	0.947674	0.001
MPZL1-MPZL1	11_Fibroblast_SFRP2 high-15_Malignant cell	0.836066	0.001
COL16A1-integrin-a2b1-complex	11_Fibroblast_SFRP2 high-15_Malignant cell	0.921739	0.001
COL12A1-integrin-a2b1-complex	11_Fibroblast_SFRP2 high-15_Malignant cell	0.896552	0.001
COL11A1-integrin-a2b1-complex	11_Fibroblast_SFRP2 high-15_Malignant cell	0.878049	0.001
COL4A1-integrin-a2b1-complex	11_Fibroblast_SFRP2 high-15_Malignant cell	0.955882	0.001
COL18A1-integrin-a2b1-complex	11_Fibroblast_SFRP2 high-15_Malignant cell	0.652941	0.001
LAMC1-integrin-a2b1-complex	11_Fibroblast_SFRP2 high-15_Malignant cell	0.536082	0.001
LAMC1-integrin-a6b1-complex	11_Fibroblast_SFRP2 high-15_Malignant cell	0.53886	0.001
CXCL14-CXCR4	11_Fibroblast_SFRP2 high-16_Treg cell	0.806706	0.001
CXCL12-CXCR4	11_Fibroblast_SFRP2 high-16_Treg cell	0.560317	0.001
APP-SORL1	11_Fibroblast_SFRP2 high-16_Treg cell	0.364835	0.001
TNFSF12-TNFRSF25	11_Fibroblast_SFRP2 high-16_Treg cell	0.691667	0.001
THY1-ADGRE5	11_Fibroblast_SFRP2 high-16_Treg cell	0.626087	0.001
integrin-aVb1-complex-ADGRE5	11_Fibroblast_SFRP2 high-16_Treg cell	0.486166	0.001
CD55-ADGRE5	11_Fibroblast_SFRP2 high-16_Treg cell	0.370492	0.004
CXCL14-CXCR4	11_Fibroblast_SFRP2 high-17_Mast cell	0.390533	0.02
PLAU-PLAUR	11_Fibroblast_SFRP2 high-17_Mast cell	0.4	0.001
THY1-ADGRE2	11_Fibroblast_SFRP2 high-17_Mast cell	1	0.001
integrin-aVb1-complex-ADGRE2	11_Fibroblast_SFRP2 high-17_Mast cell	0.98	0.001
THY1-ADGRE5	11_Fibroblast_SFRP2 high-17_Mast cell	0.582609	0.001
integrin-aVb1-complex-ADGRE5	11_Fibroblast_SFRP2 high-17_Mast cell	0.426877	0.004
CXCL14-CXCR4	11_Fibroblast_SFRP2 high-18_Plasma cell	0.662722	0.001
CXCL12-CXCR4	11_Fibroblast_SFRP2 high-18_Plasma cell	0.446032	0.001
THY1-ADGRE5	11_Fibroblast_SFRP2 high-18_Plasma cell	0.489855	0.001
COL3A1-ADGRG1	11_Fibroblast_SFRP2 high-19_NK cell	1	0.001
CXCL14-CXCR4	11_Fibroblast_SFRP2 high-19_NK cell	0.564103	0.001
CXCL12-CXCR4	11_Fibroblast_SFRP2 high-19_NK cell	0.365079	0.001
C3-integrin-aMb2-complex	11_Fibroblast_SFRP2 high-19_NK cell	0.269311	0.001
THY1-integrin-aXb2-complex	11_Fibroblast_SFRP2 high-19_NK cell	0.593443	0.001
APP-SORL1	11_Fibroblast_SFRP2 high-19_NK cell	0.483516	0.001
CLEC2B-KLRF1	11_Fibroblast_SFRP2 high-19_NK cell	0.535865	0.001
TGFB1-TGFBR3	11_Fibroblast_SFRP2 high-19_NK cell	0.614173	0.001
ProstaglandinE2-byPTGES3-PTGER2	11_Fibroblast_SFRP2 high-19_NK cell	0.59854	0.001
THY1-integrin-aMb2-complex	11_Fibroblast_SFRP2 high-19_NK cell	1	0.001
TGFB3-TGFBR3	11_Fibroblast_SFRP2 high-19_NK cell	1	0.001
ICAM1-integrin-aLb2-complex	11_Fibroblast_SFRP2 high-19_NK cell	0.610951	0.001
ICAM1-ITGAL	11_Fibroblast_SFRP2 high-19_NK cell	0.610951	0.001
ICAM1-SPN	11_Fibroblast_SFRP2 high-19_NK cell	0.391892	0.001
THY1-ADGRE5	11_Fibroblast_SFRP2 high-19_NK cell	1	0.001
integrin-aVb1-complex-ADGRE5	11_Fibroblast_SFRP2 high-19_NK cell	0.996047	0.001
CD55-ADGRE5	11_Fibroblast_SFRP2 high-19_NK cell	0.793443	0.001
ProstaglandinE2-byPTGES3-PTGER4	11_Fibroblast_SFRP2 high-19_NK cell	0.699454	0.001
TGM2-ADGRG1	11_Fibroblast_SFRP2 high-19_NK cell	0.318182	0.001
CXCL14-CXCR4	11_Fibroblast_SFRP2 high-1_CD8-positive T cell	0.964497	0.001
CXCL12-CXCR4	11_Fibroblast_SFRP2 high-1_CD8-positive T cell	0.688889	0.001
APP-SORL1	11_Fibroblast_SFRP2 high-1_CD8-positive T cell	0.384615	0.001
ICAM1-integrin-aLb2-complex	11_Fibroblast_SFRP2 high-1_CD8-positive T cell	0.377522	0.001
ICAM1-ITGAL	11_Fibroblast_SFRP2 high-1_CD8-positive T cell	0.380403	0.001
THY1-ADGRE5	11_Fibroblast_SFRP2 high-1_CD8-positive T cell	0.910145	0.001
integrin-aVb1-complex-ADGRE5	11_Fibroblast_SFRP2 high-1_CD8-positive T cell	0.869565	0.001
CD55-ADGRE5	11_Fibroblast_SFRP2 high-1_CD8-positive T cell	0.688525	0.001
ProstaglandinE2-byPTGES3-PTGER4	11_Fibroblast_SFRP2 high-1_CD8-positive T cell	0.546448	0.001
CXCL14-CXCR4	11_Fibroblast_SFRP2 high-2_Macrophage	0.783037	0.001
CXCL12-CXCR4	11_Fibroblast_SFRP2 high-2_Macrophage	0.54127	0.001
ANXA1-FPR1	11_Fibroblast_SFRP2 high-2_Macrophage	0.518337	0.02
PLAU-PLAUR	11_Fibroblast_SFRP2 high-2_Macrophage	0.873333	0.001
ICAM1-integrin-aXb2-complex	11_Fibroblast_SFRP2 high-2_Macrophage	0.57971	0.001
CD99-PILRA	11_Fibroblast_SFRP2 high-2_Macrophage	0.928571	0.001
THY1-integrin-aXb2-complex	11_Fibroblast_SFRP2 high-2_Macrophage	0.963934	0.001
APP-SORL1	11_Fibroblast_SFRP2 high-2_Macrophage	0.395604	0.001
RARRES2-CCRL2	11_Fibroblast_SFRP2 high-2_Macrophage	1	0.001
THY1-ADGRE2	11_Fibroblast_SFRP2 high-2_Macrophage	0.817708	0.001
integrin-aVb1-complex-ADGRE2	11_Fibroblast_SFRP2 high-2_Macrophage	0.64	0.001
THY1-ADGRE5	11_Fibroblast_SFRP2 high-2_Macrophage	0.513043	0.001
integrin-aVb1-complex-ADGRE5	11_Fibroblast_SFRP2 high-2_Macrophage	0.328063	0.024
APP-CD74	11_Fibroblast_SFRP2 high-2_Macrophage	0.660588	0.001
CXCL14-CXCR4	11_Fibroblast_SFRP2 high-3_Macrophage	0.639053	0.001
CXCL12-CXCR4	11_Fibroblast_SFRP2 high-3_Macrophage	0.426984	0.001
C3-C3AR1	11_Fibroblast_SFRP2 high-3_Macrophage	0.267068	0.001
ICAM1-integrin-aXb2-complex	11_Fibroblast_SFRP2 high-3_Macrophage	0.608696	0.001
CD99-PILRA	11_Fibroblast_SFRP2 high-3_Macrophage	0.928571	0.001
THY1-integrin-aXb2-complex	11_Fibroblast_SFRP2 high-3_Macrophage	1	0.001
APP-TREM2-receptor	11_Fibroblast_SFRP2 high-3_Macrophage	0.391198	0.001
APP-SORL1	11_Fibroblast_SFRP2 high-3_Macrophage	0.417582	0.001
LGALS3-MERTK	11_Fibroblast_SFRP2 high-3_Macrophage	0.322981	0.001
THY1-ADGRE2	11_Fibroblast_SFRP2 high-3_Macrophage	0.822917	0.001
integrin-aVb1-complex-ADGRE2	11_Fibroblast_SFRP2 high-3_Macrophage	0.65	0.001
GAS6-MERTK	11_Fibroblast_SFRP2 high-3_Macrophage	1	0.001
THY1-ADGRE5	11_Fibroblast_SFRP2 high-3_Macrophage	0.457971	0.001
CLU-TREM2-receptor	11_Fibroblast_SFRP2 high-3_Macrophage	0.106888	0.028
APP-CD74	11_Fibroblast_SFRP2 high-3_Macrophage	0.862715	0.001
CXCL14-CXCR4	11_Fibroblast_SFRP2 high-4_T cell	1	0.001
CXCL12-CXCR4	11_Fibroblast_SFRP2 high-4_T cell	0.715873	0.001
APP-SORL1	11_Fibroblast_SFRP2 high-4_T cell	0.421978	0.001
THY1-ADGRE5	11_Fibroblast_SFRP2 high-4_T cell	0.773913	0.001
integrin-aVb1-complex-ADGRE5	11_Fibroblast_SFRP2 high-4_T cell	0.687747	0.001
CD55-ADGRE5	11_Fibroblast_SFRP2 high-4_T cell	0.537705	0.001
ProstaglandinE2-byPTGES3-PTGER4	11_Fibroblast_SFRP2 high-4_T cell	0.42623	0.001
FN1-integrin-a3b1-complex	11_Fibroblast_SFRP2 high-5_Malignant cell	0.874074	0.001
FN1-integrin-a2b1-complex	11_Fibroblast_SFRP2 high-5_Malignant cell	0.875155	0.001
COL1A1-integrin-a2b1-complex	11_Fibroblast_SFRP2 high-5_Malignant cell	0.989096	0.001
COL3A1-ADGRG1	11_Fibroblast_SFRP2 high-5_Malignant cell	0.894118	0.001
COL1A2-integrin-a2b1-complex	11_Fibroblast_SFRP2 high-5_Malignant cell	0.986733	0.001
COL3A1-integrin-a2b1-complex	11_Fibroblast_SFRP2 high-5_Malignant cell	0.984991	0.001
APP-TNFRSF21	11_Fibroblast_SFRP2 high-5_Malignant cell	0.440722	0.001
COL5A1-integrin-a2b1-complex	11_Fibroblast_SFRP2 high-5_Malignant cell	0.958549	0.001
COL6A3-integrin-a2b1-complex	11_Fibroblast_SFRP2 high-5_Malignant cell	0.968127	0.001
COL4A2-integrin-a2b1-complex	11_Fibroblast_SFRP2 high-5_Malignant cell	0.955432	0.001
COL6A1-integrin-a2b1-complex	11_Fibroblast_SFRP2 high-5_Malignant cell	0.869565	0.001
COL6A2-integrin-a2b1-complex	11_Fibroblast_SFRP2 high-5_Malignant cell	0.843902	0.001
IGFBP3-TMEM219	11_Fibroblast_SFRP2 high-5_Malignant cell	0.766537	0.001
COL14A1-integrin-a2b1-complex	11_Fibroblast_SFRP2 high-5_Malignant cell	0.384146	0.001
COL15A1-integrin-a2b1-complex	11_Fibroblast_SFRP2 high-5_Malignant cell	0.186667	0.001
TNFSF12-TNFRSF12A	11_Fibroblast_SFRP2 high-5_Malignant cell	0.536585	0.001
THBS1-integrin-a3b1-complex	11_Fibroblast_SFRP2 high-5_Malignant cell	0.473958	0.001
COL10A1-integrin-a2b1-complex	11_Fibroblast_SFRP2 high-5_Malignant cell	0.911111	0.001
COL5A2-integrin-a2b1-complex	11_Fibroblast_SFRP2 high-5_Malignant cell	0.926267	0.001
COL8A1-integrin-a2b1-complex	11_Fibroblast_SFRP2 high-5_Malignant cell	0.906977	0.001
COL16A1-integrin-a2b1-complex	11_Fibroblast_SFRP2 high-5_Malignant cell	0.86087	0.001
COL12A1-integrin-a2b1-complex	11_Fibroblast_SFRP2 high-5_Malignant cell	0.816092	0.001
COL11A1-integrin-a2b1-complex	11_Fibroblast_SFRP2 high-5_Malignant cell	0.804878	0.001
COL4A1-integrin-a2b1-complex	11_Fibroblast_SFRP2 high-5_Malignant cell	0.921569	0.001
COL18A1-integrin-a2b1-complex	11_Fibroblast_SFRP2 high-5_Malignant cell	0.611765	0.001
LAMC1-integrin-a2b1-complex	11_Fibroblast_SFRP2 high-5_Malignant cell	0.5	0.001
FN1-integrin-aVb1-complex	11_Fibroblast_SFRP2 high-6_Malignant cell	0.893484	0.001
FN1-integrin-aVb5-complex	11_Fibroblast_SFRP2 high-6_Malignant cell	0.893484	0.001
FN1-integrin-a3b1-complex	11_Fibroblast_SFRP2 high-6_Malignant cell	0.895062	0.001
FN1-integrin-a2b1-complex	11_Fibroblast_SFRP2 high-6_Malignant cell	0.894932	0.001
FN1-integrin-a5b1-complex	11_Fibroblast_SFRP2 high-6_Malignant cell	0.844311	0.001
COL1A1-integrin-a2b1-complex	11_Fibroblast_SFRP2 high-6_Malignant cell	1	0.001
COL1A2-integrin-a2b1-complex	11_Fibroblast_SFRP2 high-6_Malignant cell	1	0.001
COL3A1-integrin-a2b1-complex	11_Fibroblast_SFRP2 high-6_Malignant cell	1	0.001
APP-TNFRSF21	11_Fibroblast_SFRP2 high-6_Malignant cell	0.5	0.001
COL5A1-integrin-a2b1-complex	11_Fibroblast_SFRP2 high-6_Malignant cell	1	0.001
COL6A3-integrin-a2b1-complex	11_Fibroblast_SFRP2 high-6_Malignant cell	1	0.001
COL4A2-integrin-a2b1-complex	11_Fibroblast_SFRP2 high-6_Malignant cell	1	0.001
COL6A1-integrin-a2b1-complex	11_Fibroblast_SFRP2 high-6_Malignant cell	0.92236	0.001
COL6A2-integrin-a2b1-complex	11_Fibroblast_SFRP2 high-6_Malignant cell	0.882927	0.001
IGFBP3-TMEM219	11_Fibroblast_SFRP2 high-6_Malignant cell	0.758755	0.001
COL14A1-integrin-a2b1-complex	11_Fibroblast_SFRP2 high-6_Malignant cell	0.432927	0.001
COL15A1-integrin-a2b1-complex	11_Fibroblast_SFRP2 high-6_Malignant cell	0.229333	0.001
TNFSF12-TNFRSF12A	11_Fibroblast_SFRP2 high-6_Malignant cell	0.819512	0.001
THBS1-integrin-a3b1-complex	11_Fibroblast_SFRP2 high-6_Malignant cell	0.5625	0.001
FBN1-integrin-a5b1-complex	11_Fibroblast_SFRP2 high-6_Malignant cell	0.56129	0.001
COL10A1-integrin-a2b1-complex	11_Fibroblast_SFRP2 high-6_Malignant cell	1	0.001
COL5A2-integrin-a2b1-complex	11_Fibroblast_SFRP2 high-6_Malignant cell	1	0.001
COL8A1-integrin-a2b1-complex	11_Fibroblast_SFRP2 high-6_Malignant cell	1	0.001
MPZL1-MPZL1	11_Fibroblast_SFRP2 high-6_Malignant cell	0.918033	0.001
COL16A1-integrin-a2b1-complex	11_Fibroblast_SFRP2 high-6_Malignant cell	1	0.001
TGFB3-integrin-aVb8-complex	11_Fibroblast_SFRP2 high-6_Malignant cell	1	0.001
COL12A1-integrin-a2b1-complex	11_Fibroblast_SFRP2 high-6_Malignant cell	1	0.001
COL11A1-integrin-a2b1-complex	11_Fibroblast_SFRP2 high-6_Malignant cell	1	0.001
COL4A1-integrin-a2b1-complex	11_Fibroblast_SFRP2 high-6_Malignant cell	1	0.001
COL18A1-integrin-a2b1-complex	11_Fibroblast_SFRP2 high-6_Malignant cell	0.705882	0.001
LAMC1-integrin-a2b1-complex	11_Fibroblast_SFRP2 high-6_Malignant cell	0.582474	0.001
FN1-integrin-aVb1-complex	11_Fibroblast_SFRP2 high-7_Fibroblast_MGP high	0.893484	0.001
FN1-integrin-aVb5-complex	11_Fibroblast_SFRP2 high-7_Fibroblast_MGP high	0.893484	0.001
FN1-integrin-a5b1-complex	11_Fibroblast_SFRP2 high-7_Fibroblast_MGP high	0.899401	0.001
FN1-integrin-a10b1-complex	11_Fibroblast_SFRP2 high-7_Fibroblast_MGP high	0.892193	0.001
COL1A1-integrin-a10b1-complex	11_Fibroblast_SFRP2 high-7_Fibroblast_MGP high	0.998073	0.001
COL1A1-integrin-a1b1-complex	11_Fibroblast_SFRP2 high-7_Fibroblast_MGP high	0.995521	0.001
COL1A2-integrin-a1b1-complex	11_Fibroblast_SFRP2 high-7_Fibroblast_MGP high	0.993394	0.001
COL3A1-integrin-a1b1-complex	11_Fibroblast_SFRP2 high-7_Fibroblast_MGP high	0.99253	0.001
COL1A2-integrin-a10b1-complex	11_Fibroblast_SFRP2 high-7_Fibroblast_MGP high	0.997508	0.001
COL3A1-integrin-a10b1-complex	11_Fibroblast_SFRP2 high-7_Fibroblast_MGP high	0.99812	0.001
VEGFA-NRP1	11_Fibroblast_SFRP2 high-7_Fibroblast_MGP high	0.352246	0.004
COL5A1-integrin-a10b1-complex	11_Fibroblast_SFRP2 high-7_Fibroblast_MGP high	0.992188	0.001
COL5A1-integrin-a1b1-complex	11_Fibroblast_SFRP2 high-7_Fibroblast_MGP high	0.97954	0.001
COL6A3-integrin-a10b1-complex	11_Fibroblast_SFRP2 high-7_Fibroblast_MGP high	0.996	0.001
COL6A3-integrin-a1b1-complex	11_Fibroblast_SFRP2 high-7_Fibroblast_MGP high	0.984221	0.001
COL4A2-integrin-a10b1-complex	11_Fibroblast_SFRP2 high-7_Fibroblast_MGP high	0.994398	0.001
COL4A2-integrin-a1b1-complex	11_Fibroblast_SFRP2 high-7_Fibroblast_MGP high	0.978022	0.001
COL6A1-integrin-a10b1-complex	11_Fibroblast_SFRP2 high-7_Fibroblast_MGP high	0.9125	0.001
COL6A1-integrin-a1b1-complex	11_Fibroblast_SFRP2 high-7_Fibroblast_MGP high	0.896024	0.001
COL6A2-integrin-a10b1-complex	11_Fibroblast_SFRP2 high-7_Fibroblast_MGP high	0.875	0.001
COL6A2-integrin-a1b1-complex	11_Fibroblast_SFRP2 high-7_Fibroblast_MGP high	0.86715	0.001
COL14A1-integrin-a10b1-complex	11_Fibroblast_SFRP2 high-7_Fibroblast_MGP high	0.420245	0.001
COL14A1-integrin-a1b1-complex	11_Fibroblast_SFRP2 high-7_Fibroblast_MGP high	0.417417	0.001
COL15A1-integrin-a10b1-complex	11_Fibroblast_SFRP2 high-7_Fibroblast_MGP high	0.219839	0.001
COL15A1-integrin-a1b1-complex	11_Fibroblast_SFRP2 high-7_Fibroblast_MGP high	0.218421	0.001
FBN1-integrin-a5b1-complex	11_Fibroblast_SFRP2 high-7_Fibroblast_MGP high	0.851613	0.001
COL10A1-integrin-a10b1-complex	11_Fibroblast_SFRP2 high-7_Fibroblast_MGP high	0.988764	0.001
COL10A1-integrin-a1b1-complex	11_Fibroblast_SFRP2 high-7_Fibroblast_MGP high	0.956757	0.001
COL8A1-integrin-a10b1-complex	11_Fibroblast_SFRP2 high-7_Fibroblast_MGP high	0.982353	0.001
COL8A1-integrin-a1b1-complex	11_Fibroblast_SFRP2 high-7_Fibroblast_MGP high	0.954802	0.001
COL5A2-integrin-a10b1-complex	11_Fibroblast_SFRP2 high-7_Fibroblast_MGP high	0.986047	0.001
COL5A2-integrin-a1b1-complex	11_Fibroblast_SFRP2 high-7_Fibroblast_MGP high	0.963964	0.001
VEGFB-NRP1	11_Fibroblast_SFRP2 high-7_Fibroblast_MGP high	0.894118	0.001
MPZL1-MPZL1	11_Fibroblast_SFRP2 high-7_Fibroblast_MGP high	0.983607	0.001
COL16A1-integrin-a10b1-complex	11_Fibroblast_SFRP2 high-7_Fibroblast_MGP high	0.973451	0.001
COL16A1-integrin-a1b1-complex	11_Fibroblast_SFRP2 high-7_Fibroblast_MGP high	0.933333	0.001
COL12A1-integrin-a10b1-complex	11_Fibroblast_SFRP2 high-7_Fibroblast_MGP high	0.964706	0.001
COL12A1-integrin-a1b1-complex	11_Fibroblast_SFRP2 high-7_Fibroblast_MGP high	0.913043	0.001
COL11A1-integrin-a10b1-complex	11_Fibroblast_SFRP2 high-7_Fibroblast_MGP high	0.9625	0.001
COL11A1-integrin-a1b1-complex	11_Fibroblast_SFRP2 high-7_Fibroblast_MGP high	0.908046	0.001
COL4A1-integrin-a10b1-complex	11_Fibroblast_SFRP2 high-7_Fibroblast_MGP high	0.990099	0.001
COL4A1-integrin-a1b1-complex	11_Fibroblast_SFRP2 high-7_Fibroblast_MGP high	0.961722	0.001
COL18A1-integrin-a10b1-complex	11_Fibroblast_SFRP2 high-7_Fibroblast_MGP high	0.690476	0.001
COL18A1-integrin-a1b1-complex	11_Fibroblast_SFRP2 high-7_Fibroblast_MGP high	0.668571	0.001
FN1-integrin-a3b1-complex	11_Fibroblast_SFRP2 high-8_Malignant cell	0.871605	0.001
FN1-integrin-a2b1-complex	11_Fibroblast_SFRP2 high-8_Malignant cell	0.872682	0.001
COL1A1-integrin-a2b1-complex	11_Fibroblast_SFRP2 high-8_Malignant cell	0.987813	0.001
COL3A1-ADGRG1	11_Fibroblast_SFRP2 high-8_Malignant cell	0.888235	0.001
COL1A2-integrin-a2b1-complex	11_Fibroblast_SFRP2 high-8_Malignant cell	0.984245	0.001
COL3A1-integrin-a2b1-complex	11_Fibroblast_SFRP2 high-8_Malignant cell	0.982176	0.001
APP-SORL1	11_Fibroblast_SFRP2 high-8_Malignant cell	0.318681	0.001
APP-TNFRSF21	11_Fibroblast_SFRP2 high-8_Malignant cell	0.399485	0.001
COL5A1-integrin-a2b1-complex	11_Fibroblast_SFRP2 high-8_Malignant cell	0.950777	0.001
COL6A3-integrin-a2b1-complex	11_Fibroblast_SFRP2 high-8_Malignant cell	0.962151	0.001
COL4A2-integrin-a2b1-complex	11_Fibroblast_SFRP2 high-8_Malignant cell	0.947075	0.001
COL6A1-integrin-a2b1-complex	11_Fibroblast_SFRP2 high-8_Malignant cell	0.863354	0.001
COL6A2-integrin-a2b1-complex	11_Fibroblast_SFRP2 high-8_Malignant cell	0.836585	0.001
IGFBP3-TMEM219	11_Fibroblast_SFRP2 high-8_Malignant cell	0.731518	0.001
COL14A1-integrin-a2b1-complex	11_Fibroblast_SFRP2 high-8_Malignant cell	0.375	0.001
COL15A1-integrin-a2b1-complex	11_Fibroblast_SFRP2 high-8_Malignant cell	0.181333	0.001
TNFSF12-TNFRSF12A	11_Fibroblast_SFRP2 high-8_Malignant cell	0.317073	0.024
THBS1-integrin-a3b1-complex	11_Fibroblast_SFRP2 high-8_Malignant cell	0.458333	0.001
COL10A1-integrin-a2b1-complex	11_Fibroblast_SFRP2 high-8_Malignant cell	0.894444	0.001
COL5A2-integrin-a2b1-complex	11_Fibroblast_SFRP2 high-8_Malignant cell	0.912442	0.001
COL8A1-integrin-a2b1-complex	11_Fibroblast_SFRP2 high-8_Malignant cell	0.889535	0.001
COL16A1-integrin-a2b1-complex	11_Fibroblast_SFRP2 high-8_Malignant cell	0.834783	0.001
COL12A1-integrin-a2b1-complex	11_Fibroblast_SFRP2 high-8_Malignant cell	0.781609	0.001
COL11A1-integrin-a2b1-complex	11_Fibroblast_SFRP2 high-8_Malignant cell	0.768293	0.001
COL4A1-integrin-a2b1-complex	11_Fibroblast_SFRP2 high-8_Malignant cell	0.906863	0.001
COL18A1-integrin-a2b1-complex	11_Fibroblast_SFRP2 high-8_Malignant cell	0.594118	0.001
LAMC1-integrin-a2b1-complex	11_Fibroblast_SFRP2 high-8_Malignant cell	0.484536	0.001
LAMC1-integrin-a6b1-complex	11_Fibroblast_SFRP2 high-8_Malignant cell	0.487047	0.001
CXCL14-CXCR4	11_Fibroblast_SFRP2 high-9_Dendritic cell	0.745562	0.001
CXCL12-CXCR4	11_Fibroblast_SFRP2 high-9_Dendritic cell	0.512698	0.001
ICAM1-integrin-aXb2-complex	11_Fibroblast_SFRP2 high-9_Dendritic cell	0.536232	0.001
CD99-PILRA	11_Fibroblast_SFRP2 high-9_Dendritic cell	0.75	0.001
THY1-integrin-aXb2-complex	11_Fibroblast_SFRP2 high-9_Dendritic cell	0.914754	0.001
APP-SORL1	11_Fibroblast_SFRP2 high-9_Dendritic cell	0.393407	0.001
THY1-ADGRE2	11_Fibroblast_SFRP2 high-9_Dendritic cell	0.802083	0.001
integrin-aVb1-complex-ADGRE2	11_Fibroblast_SFRP2 high-9_Dendritic cell	0.6	0.001
GAS6-AXL	11_Fibroblast_SFRP2 high-9_Dendritic cell	0.819444	0.001
THY1-ADGRE5	11_Fibroblast_SFRP2 high-9_Dendritic cell	0.498551	0.001
APP-CD74	11_Fibroblast_SFRP2 high-9_Dendritic cell	0.901722	0.001
FN1-integrin-a5b1-complex	12_Macrophage-0_Macrophage	0.274251	0.001
TYROBP-CD44	12_Macrophage-0_Macrophage	0.702749	0.001
PTPRC-MRC1	12_Macrophage-0_Macrophage	0.640832	0.001
PPIA-BSG	12_Macrophage-0_Macrophage	0.610487	0.001
C3-C3AR1	12_Macrophage-0_Macrophage	0.927711	0.001
C3-integrin-aMb2-complex	12_Macrophage-0_Macrophage	0.989562	0.001
PLAU-PLAUR	12_Macrophage-0_Macrophage	0.753333	0.001
CD93-IFNGR1	12_Macrophage-0_Macrophage	0.591667	0.001
CD99-PILRA	12_Macrophage-0_Macrophage	0.619048	0.001
LGALS9-P4HB	12_Macrophage-0_Macrophage	0.672414	0.001
HLA-F-LILRB2	12_Macrophage-0_Macrophage	0.388889	0.024
APOE-TREM2-receptor	12_Macrophage-0_Macrophage	0.520492	0.001
LAIR1-LILRB4	12_Macrophage-0_Macrophage	0.676923	0.001
SEMA4D-CD72	12_Macrophage-0_Macrophage	0.854839	0.001
LGALS9-HAVCR2	12_Macrophage-0_Macrophage	0.681818	0.001
FN1-integrin-a5b1-complex	12_Macrophage-10_Endothelial cell	0.287425	0.001
PPIA-BSG	12_Macrophage-10_Endothelial cell	0.700375	0.001
VEGFA-FLT1-complex	12_Macrophage-10_Endothelial cell	0.318083	0.004
VEGFA-KDR	12_Macrophage-10_Endothelial cell	0.318083	0.004
VEGFA-FLT1	12_Macrophage-10_Endothelial cell	0.402672	0.001
CD93-IFNGR1	12_Macrophage-10_Endothelial cell	0.452778	0.001
ADORA3-ENTPD1	12_Macrophage-10_Endothelial cell	1	0.001
FN1-integrin-a11b1-complex	12_Macrophage-11_Fibroblast_SFRP2 high	0.313797	0.001
FN1-integrin-aVb1-complex	12_Macrophage-11_Fibroblast_SFRP2 high	0.294486	0.001
FN1-integrin-aVb5-complex	12_Macrophage-11_Fibroblast_SFRP2 high	0.294486	0.001
FN1-integrin-a5b1-complex	12_Macrophage-11_Fibroblast_SFRP2 high	0.304192	0.001
PPIA-BSG	12_Macrophage-11_Fibroblast_SFRP2 high	0.752809	0.001
CD93-IFNGR1	12_Macrophage-11_Fibroblast_SFRP2 high	0.375	0.001
LGALS9-P4HB	12_Macrophage-11_Fibroblast_SFRP2 high	0.95977	0.001
WNT5A-SFRP2	12_Macrophage-11_Fibroblast_SFRP2 high	1	0.001
SEMA4D-PLXNB2	12_Macrophage-11_Fibroblast_SFRP2 high	0.57672	0.001
MPZL1-MPZL1	12_Macrophage-11_Fibroblast_SFRP2 high	0.901639	0.001
COL8A2-integrin-a1b1-complex	12_Macrophage-11_Fibroblast_SFRP2 high	0.986111	0.001
COL8A2-integrin-a11b1-complex	12_Macrophage-11_Fibroblast_SFRP2 high	1	0.001
WNT5A-SFRP4	12_Macrophage-11_Fibroblast_SFRP2 high	1	0.001
FN1-integrin-a5b1-complex	12_Macrophage-12_Macrophage	0.273054	0.001
TYROBP-CD44	12_Macrophage-12_Macrophage	0.530928	0.001
SEMA4D-PTPRC	12_Macrophage-12_Macrophage	0.472222	0.001
PPIA-BSG	12_Macrophage-12_Macrophage	0.59176	0.001
ANXA1-FPR1	12_Macrophage-12_Macrophage	0.520782	0.032
C3-C3AR1	12_Macrophage-12_Macrophage	1	0.001
C3-integrin-aMb2-complex	12_Macrophage-12_Macrophage	0.983299	0.001
CD93-IFNGR1	12_Macrophage-12_Macrophage	1	0.001
LGALS9-P4HB	12_Macrophage-12_Macrophage	0.574713	0.001
HLA-F-LILRB1	12_Macrophage-12_Macrophage	0.538813	0.001
APOE-TREM2-receptor	12_Macrophage-12_Macrophage	0.717213	0.001
LAIR1-LILRB4	12_Macrophage-12_Macrophage	1	0.001
SEMA4D-PLXNB2	12_Macrophage-12_Macrophage	0.624339	0.001
TGFB1-TGFbeta-receptor1	12_Macrophage-12_Macrophage	0.907563	0.001
LGALS9-HAVCR2	12_Macrophage-12_Macrophage	0.916667	0.001
LRPAP1-SORT1	12_Macrophage-12_Macrophage	0.586777	0.001
CADM1-CADM1	12_Macrophage-12_Macrophage	1	0.001
MPZL1-MPZL1	12_Macrophage-12_Macrophage	0.819672	0.001
ADORA3-ENTPD1	12_Macrophage-12_Macrophage	0.975904	0.001
TYROBP-CD44	12_Macrophage-13_Vascular smooth muscle cell	0.441581	0.036
PPIA-BSG	12_Macrophage-13_Vascular smooth muscle cell	0.644195	0.001
SEMA4D-PLXNB2	12_Macrophage-13_Vascular smooth muscle cell	0.560847	0.001
WNT5A-FRZB	12_Macrophage-13_Vascular smooth muscle cell	1	0.001
COL8A2-integrin-a1b1-complex	12_Macrophage-13_Vascular smooth muscle cell	1	0.001
FN1-integrin-a5b1-complex	12_Macrophage-14_Proliferating Macrophage	0.268263	0.001
TYROBP-CD44	12_Macrophage-14_Proliferating Macrophage	0.56701	0.001
SEMA4D-PTPRC	12_Macrophage-14_Proliferating Macrophage	0.502525	0.001
PPIA-BSG	12_Macrophage-14_Proliferating Macrophage	0.636704	0.001
C3-C3AR1	12_Macrophage-14_Proliferating Macrophage	0.919679	0.001
C3-integrin-aMb2-complex	12_Macrophage-14_Proliferating Macrophage	0.951983	0.001
CD93-IFNGR1	12_Macrophage-14_Proliferating Macrophage	0.738889	0.001
LGALS9-P4HB	12_Macrophage-14_Proliferating Macrophage	0.672414	0.001
APOE-TREM2-receptor	12_Macrophage-14_Proliferating Macrophage	0.495902	0.001
LAIR1-LILRB4	12_Macrophage-14_Proliferating Macrophage	0.6	0.001
SIRPA-CD47	12_Macrophage-14_Proliferating Macrophage	0.593939	0.001
SEMA4D-PLXNB2	12_Macrophage-14_Proliferating Macrophage	0.481481	0.001
LGALS9-HAVCR2	12_Macrophage-14_Proliferating Macrophage	0.606061	0.001
CADM1-CADM1	12_Macrophage-14_Proliferating Macrophage	0.704348	0.001
ADORA3-ENTPD1	12_Macrophage-14_Proliferating Macrophage	0.807229	0.001
FN1-integrin-a3b1-complex	12_Macrophage-15_Malignant cell	0.295062	0.001
FN1-integrin-a2b1-complex	12_Macrophage-15_Malignant cell	0.295426	0.001
TYROBP-CD44	12_Macrophage-15_Malignant cell	0.472509	0.004
PPIA-BSG	12_Macrophage-15_Malignant cell	0.827715	0.001
CD93-IFNGR1	12_Macrophage-15_Malignant cell	0.386111	0.004
LGALS9-P4HB	12_Macrophage-15_Malignant cell	0.994253	0.001
APLP2-PIGR	12_Macrophage-15_Malignant cell	0.730104	0.001
SIRPA-CD47	12_Macrophage-15_Malignant cell	0.636364	0.001
TNFSF12-TNFRSF12A	12_Macrophage-15_Malignant cell	0.634146	0.001
SEMA4D-PLXNB2	12_Macrophage-15_Malignant cell	0.486772	0.001
SEMA4D-PLXNB1	12_Macrophage-15_Malignant cell	0.607843	0.001
IL1RAP-PTPRF	12_Macrophage-15_Malignant cell	0.568493	0.001
MPZL1-MPZL1	12_Macrophage-15_Malignant cell	0.754098	0.001
COL8A2-integrin-a2b1-complex	12_Macrophage-15_Malignant cell	0.852941	0.001
TYROBP-CD44	12_Macrophage-16_Treg cell	0.737113	0.001
SEMA4D-PTPRC	12_Macrophage-16_Treg cell	0.823232	0.001
PPIA-BSG	12_Macrophage-16_Treg cell	0.599251	0.001
SELPLG-SELL	12_Macrophage-16_Treg cell	0.68	0.001
CD86-CTLA4	12_Macrophage-16_Treg cell	0.98855	0.001
NECTIN2-TIGIT	12_Macrophage-16_Treg cell	0.826816	0.001
CD86-CD28	12_Macrophage-16_Treg cell	0.977099	0.001
TNFSF12-TNFRSF25	12_Macrophage-16_Treg cell	1	0.001
Cholesterol-byLIPA-RORA	12_Macrophage-16_Treg cell	0.785311	0.001
CD58-CD2	12_Macrophage-16_Treg cell	1	0.001
ALCAM-CD6	12_Macrophage-16_Treg cell	0.618644	0.001
TYROBP-CD44	12_Macrophage-17_Mast cell	0.857388	0.001
PPIA-BSG	12_Macrophage-17_Mast cell	0.606742	0.001
LGALS9-P4HB	12_Macrophage-17_Mast cell	0.528736	0.004
PTPRC-CD22	12_Macrophage-17_Mast cell	0.506494	0.001
TYROBP-CD44	12_Macrophage-18_Plasma cell	0.532646	0.001
PPIA-BSG	12_Macrophage-18_Plasma cell	0.599251	0.001
LGALS9-P4HB	12_Macrophage-18_Plasma cell	0.522989	0.004
PECAM1-CD38	12_Macrophage-18_Plasma cell	0.299663	0.001
TYROBP-CD44	12_Macrophage-19_NK cell	0.469072	0.004
SEMA4D-PTPRC	12_Macrophage-19_NK cell	0.954545	0.001
C3-integrin-aMb2-complex	12_Macrophage-19_NK cell	1	0.001
CD93-IFNGR1	12_Macrophage-19_NK cell	0.416667	0.004
HLA-C-KIR2DL1	12_Macrophage-19_NK cell	0.538136	0.001
SELPLG-SELL	12_Macrophage-19_NK cell	0.583333	0.001
CLEC2B-KLRF1	12_Macrophage-19_NK cell	0.594937	0.001
SIRPA-CD47	12_Macrophage-19_NK cell	0.860606	0.001
TGFB1-TGFBR3	12_Macrophage-19_NK cell	0.913386	0.001
Cholesterol-byLIPA-RORA	12_Macrophage-19_NK cell	0.570621	0.001
CD58-CD2	12_Macrophage-19_NK cell	0.635762	0.001
ProstaglandinE2-byPTGES3-PTGER2	12_Macrophage-19_NK cell	0.671533	0.001
LGALS9-HAVCR2	12_Macrophage-19_NK cell	1	0.001
ProstaglandinE2-byPTGES3-PTGER4	12_Macrophage-19_NK cell	0.748634	0.001
TYROBP-CD44	12_Macrophage-1_CD8-positive T cell	0.737113	0.001
SEMA4D-PTPRC	12_Macrophage-1_CD8-positive T cell	0.840909	0.001
CD93-IFNGR1	12_Macrophage-1_CD8-positive T cell	0.463889	0.001
Cholesterol-byLIPA-RORA	12_Macrophage-1_CD8-positive T cell	0.615819	0.001
CD58-CD2	12_Macrophage-1_CD8-positive T cell	0.86755	0.001
ALCAM-CD6	12_Macrophage-1_CD8-positive T cell	0.70339	0.001
CXCL16-CXCR6	12_Macrophage-1_CD8-positive T cell	0.859756	0.001
ProstaglandinE2-byPTGES3-PTGER4	12_Macrophage-1_CD8-positive T cell	0.601093	0.001
TYROBP-CD44	12_Macrophage-2_Macrophage	0.656357	0.001
SEMA4D-PTPRC	12_Macrophage-2_Macrophage	0.416667	0.001
PPIA-BSG	12_Macrophage-2_Macrophage	0.561798	0.001
ANXA1-FPR1	12_Macrophage-2_Macrophage	0.579462	0.001
PLAU-PLAUR	12_Macrophage-2_Macrophage	0.826667	0.001
CD93-IFNGR1	12_Macrophage-2_Macrophage	0.705556	0.001
CD99-PILRA	12_Macrophage-2_Macrophage	0.547619	0.001
HLA-F-LILRB2	12_Macrophage-2_Macrophage	0.603175	0.001
LAIR1-LILRB4	12_Macrophage-2_Macrophage	0.473077	0.001
SEMA4D-CD72	12_Macrophage-2_Macrophage	0.814516	0.001
LGALS9-HAVCR2	12_Macrophage-2_Macrophage	0.583333	0.001
TYROBP-CD44	12_Macrophage-3_Macrophage	0.530928	0.001
SEMA4D-PTPRC	12_Macrophage-3_Macrophage	0.393939	0.001
PTPRC-MRC1	12_Macrophage-3_Macrophage	0.323251	0.001
PPIA-BSG	12_Macrophage-3_Macrophage	0.576779	0.001
C3-C3AR1	12_Macrophage-3_Macrophage	0.96988	0.001
CD93-IFNGR1	12_Macrophage-3_Macrophage	0.813889	0.001
CD99-PILRA	12_Macrophage-3_Macrophage	0.547619	0.001
LGALS9-P4HB	12_Macrophage-3_Macrophage	0.454023	0.001
HLA-F-LILRB2	12_Macrophage-3_Macrophage	0.583333	0.001
HLA-F-LILRB1	12_Macrophage-3_Macrophage	0.388128	0.032
APOE-TREM2-receptor	12_Macrophage-3_Macrophage	0.491803	0.001
LAIR1-LILRB4	12_Macrophage-3_Macrophage	0.561538	0.001
SEMA4D-CD72	12_Macrophage-3_Macrophage	0.822581	0.001
LGALS9-HAVCR2	12_Macrophage-3_Macrophage	0.643939	0.001
TYROBP-CD44	12_Macrophage-4_T cell	0.728522	0.001
SEMA4D-PTPRC	12_Macrophage-4_T cell	0.75	0.001
SELPLG-SELL	12_Macrophage-4_T cell	0.523333	0.001
Cholesterol-byLIPA-RORA	12_Macrophage-4_T cell	0.740113	0.001
CD58-CD2	12_Macrophage-4_T cell	0.768212	0.001
ALCAM-CD6	12_Macrophage-4_T cell	0.788136	0.001
ProstaglandinE2-byPTGES3-PTGER4	12_Macrophage-4_T cell	0.47541	0.001
FN1-integrin-a3b1-complex	12_Macrophage-5_Malignant cell	0.28642	0.001
FN1-integrin-a2b1-complex	12_Macrophage-5_Malignant cell	0.286774	0.001
PPIA-BSG	12_Macrophage-5_Malignant cell	0.644195	0.001
CD93-IFNGR1	12_Macrophage-5_Malignant cell	0.35	0.001
LGALS9-P4HB	12_Macrophage-5_Malignant cell	0.833333	0.001
APLP2-PIGR	12_Macrophage-5_Malignant cell	0.401384	0.001
TNFSF12-TNFRSF12A	12_Macrophage-5_Malignant cell	0.717073	0.001
SEMA4D-PLXNB2	12_Macrophage-5_Malignant cell	0.671958	0.001
IL1RAP-PTPRF	12_Macrophage-5_Malignant cell	0.424658	0.001
COL8A2-integrin-a2b1-complex	12_Macrophage-5_Malignant cell	0.75	0.001
FN1-integrin-aVb1-complex	12_Macrophage-6_Malignant cell	0.296992	0.001
FN1-integrin-aVb5-complex	12_Macrophage-6_Malignant cell	0.296992	0.001
FN1-integrin-a3b1-complex	12_Macrophage-6_Malignant cell	0.306173	0.001
FN1-integrin-a2b1-complex	12_Macrophage-6_Malignant cell	0.306551	0.001
FN1-integrin-a5b1-complex	12_Macrophage-6_Malignant cell	0.273054	0.001
PPIA-BSG	12_Macrophage-6_Malignant cell	0.681648	0.001
CD93-IFNGR1	12_Macrophage-6_Malignant cell	0.558333	0.001
LGALS9-P4HB	12_Macrophage-6_Malignant cell	1	0.001
APLP2-PIGR	12_Macrophage-6_Malignant cell	0.370242	0.001
SIRPA-CD47	12_Macrophage-6_Malignant cell	1	0.001
TNFSF12-TNFRSF12A	12_Macrophage-6_Malignant cell	1	0.001
SEMA4D-PLXNB2	12_Macrophage-6_Malignant cell	0.904762	0.001
SEMA4D-PLXNB1	12_Macrophage-6_Malignant cell	0.882353	0.001
HBEGF-EGFR	12_Macrophage-6_Malignant cell	0.318182	0.001
HBEGF-ERBB2	12_Macrophage-6_Malignant cell	0.47	0.001
CADM1-CADM1	12_Macrophage-6_Malignant cell	0.921739	0.001
IL1RAP-PTPRF	12_Macrophage-6_Malignant cell	0.979452	0.001
WNT5A-SFRP5	12_Macrophage-6_Malignant cell	1	0.001
MPZL1-MPZL1	12_Macrophage-6_Malignant cell	0.836066	0.001
COL8A2-integrin-a2b1-complex	12_Macrophage-6_Malignant cell	1	0.001
FN1-integrin-aVb1-complex	12_Macrophage-7_Fibroblast_MGP high	0.295739	0.001
FN1-integrin-aVb5-complex	12_Macrophage-7_Fibroblast_MGP high	0.295739	0.001
FN1-integrin-a5b1-complex	12_Macrophage-7_Fibroblast_MGP high	0.328144	0.001
FN1-integrin-a10b1-complex	12_Macrophage-7_Fibroblast_MGP high	0.301115	0.001
TYROBP-CD44	12_Macrophage-7_Fibroblast_MGP high	0.515464	0.001
PPIA-BSG	12_Macrophage-7_Fibroblast_MGP high	0.719101	0.001
CD93-IFNGR1	12_Macrophage-7_Fibroblast_MGP high	0.388889	0.001
LGALS9-P4HB	12_Macrophage-7_Fibroblast_MGP high	0.908046	0.001
SEMA4D-PLXNB2	12_Macrophage-7_Fibroblast_MGP high	0.555556	0.001
MPZL1-MPZL1	12_Macrophage-7_Fibroblast_MGP high	0.901639	0.001
WNT5A-FRZB	12_Macrophage-7_Fibroblast_MGP high	0.679104	0.001
COL8A2-integrin-a10b1-complex	12_Macrophage-7_Fibroblast_MGP high	0.969231	0.001
COL8A2-integrin-a1b1-complex	12_Macrophage-7_Fibroblast_MGP high	0.888889	0.001
FN1-integrin-a3b1-complex	12_Macrophage-8_Malignant cell	0.282716	0.001
FN1-integrin-a2b1-complex	12_Macrophage-8_Malignant cell	0.283066	0.001
TYROBP-CD44	12_Macrophage-8_Malignant cell	0.580756	0.001
PPIA-BSG	12_Macrophage-8_Malignant cell	0.625468	0.001
CD93-IFNGR1	12_Macrophage-8_Malignant cell	0.355556	0.004
LGALS9-P4HB	12_Macrophage-8_Malignant cell	0.775862	0.001
TNFSF12-TNFRSF12A	12_Macrophage-8_Malignant cell	0.497561	0.001
SEMA4D-PLXNB2	12_Macrophage-8_Malignant cell	0.502646	0.001
SEMA4D-PLXNB1	12_Macrophage-8_Malignant cell	0.581699	0.001
HBEGF-EGFR	12_Macrophage-8_Malignant cell	0.598485	0.001
IL1RAP-PTPRF	12_Macrophage-8_Malignant cell	0.424658	0.001
COL8A2-integrin-a2b1-complex	12_Macrophage-8_Malignant cell	0.720588	0.001
TYROBP-CD44	12_Macrophage-9_Dendritic cell	0.506873	0.001
SEMA4D-PTPRC	12_Macrophage-9_Dendritic cell	0.477273	0.001
PTPRC-MRC1	12_Macrophage-9_Dendritic cell	0.304348	0.016
PPIA-BSG	12_Macrophage-9_Dendritic cell	0.543071	0.001
CD93-IFNGR1	12_Macrophage-9_Dendritic cell	0.680556	0.001
SELPLG-SELL	12_Macrophage-9_Dendritic cell	0.45	0.001
LAIR1-LILRB4	12_Macrophage-9_Dendritic cell	0.453846	0.001
SEMA4D-PLXNB2	12_Macrophage-9_Dendritic cell	0.47619	0.001
SEMA4D-CD72	12_Macrophage-9_Dendritic cell	0.774194	0.001
LGALS9-HAVCR2	12_Macrophage-9_Dendritic cell	0.765152	0.001
ADORA3-ENTPD1	12_Macrophage-9_Dendritic cell	0.879518	0.001
CSF1-CSF1R	13_Vascular smooth muscle cell-0_Macrophage	0.455	0.001
CD99-PILRA	13_Vascular smooth muscle cell-0_Macrophage	0.714286	0.001
APP-TREM2-receptor	13_Vascular smooth muscle cell-0_Macrophage	0.413203	0.001
APP-SORL1	13_Vascular smooth muscle cell-0_Macrophage	0.331868	0.001
GAS6-MERTK	13_Vascular smooth muscle cell-0_Macrophage	0.723881	0.001
PGF-NRP1	13_Vascular smooth muscle cell-0_Macrophage	0.955056	0.001
CLU-TREM2-receptor	13_Vascular smooth muscle cell-0_Macrophage	0.15677	0.001
APP-CD74	13_Vascular smooth muscle cell-0_Macrophage	0.77153	0.001
COL3A1-ADGRG1	13_Vascular smooth muscle cell-10_Endothelial cell	0.156303	0.001
VEGFA-FLT1	13_Vascular smooth muscle cell-10_Endothelial cell	0.370229	0.001
JAG1-CD46	13_Vascular smooth muscle cell-10_Endothelial cell	0.811594	0.001
JAG1-NOTCH1	13_Vascular smooth muscle cell-10_Endothelial cell	1	0.001
PGF-NRP1	13_Vascular smooth muscle cell-10_Endothelial cell	1	0.001
PGF-NRP2	13_Vascular smooth muscle cell-10_Endothelial cell	1	0.001
PGF-FLT1-complex	13_Vascular smooth muscle cell-10_Endothelial cell	1	0.001
JAG1-NOTCH4	13_Vascular smooth muscle cell-10_Endothelial cell	1	0.001
PGF-FLT1	13_Vascular smooth muscle cell-10_Endothelial cell	1	0.001
LAMC1-integrin-a6b1-complex	13_Vascular smooth muscle cell-10_Endothelial cell	0.53886	0.001
FN1-integrin-a11b1-complex	13_Vascular smooth muscle cell-11_Fibroblast_SFRP2 high	0.168498	0.001
COL1A1-integrin-a11b1-complex	13_Vascular smooth muscle cell-11_Fibroblast_SFRP2 high	0.154337	0.001
COL1A2-integrin-a11b1-complex	13_Vascular smooth muscle cell-11_Fibroblast_SFRP2 high	0.136626	0.001
COL3A1-integrin-a11b1-complex	13_Vascular smooth muscle cell-11_Fibroblast_SFRP2 high	0.164498	0.001
COL1A1-integrin-a1b1-complex	13_Vascular smooth muscle cell-11_Fibroblast_SFRP2 high	0.150352	0.001
COL1A2-integrin-a1b1-complex	13_Vascular smooth muscle cell-11_Fibroblast_SFRP2 high	0.131296	0.001
COL3A1-integrin-a1b1-complex	13_Vascular smooth muscle cell-11_Fibroblast_SFRP2 high	0.159664	0.001
PPIA-BSG	13_Vascular smooth muscle cell-11_Fibroblast_SFRP2 high	0.445693	0.001
JAG1-NOTCH3	13_Vascular smooth muscle cell-11_Fibroblast_SFRP2 high	0.290625	0.001
COL4A2-integrin-a11b1-complex	13_Vascular smooth muscle cell-11_Fibroblast_SFRP2 high	0.471545	0.001
COL6A1-integrin-a11b1-complex	13_Vascular smooth muscle cell-11_Fibroblast_SFRP2 high	0.58006	0.001
COL6A2-integrin-a11b1-complex	13_Vascular smooth muscle cell-11_Fibroblast_SFRP2 high	0.463007	0.001
COL4A2-integrin-a1b1-complex	13_Vascular smooth muscle cell-11_Fibroblast_SFRP2 high	0.458791	0.001
COL6A1-integrin-a1b1-complex	13_Vascular smooth muscle cell-11_Fibroblast_SFRP2 high	0.568807	0.001
COL6A2-integrin-a1b1-complex	13_Vascular smooth muscle cell-11_Fibroblast_SFRP2 high	0.454106	0.001
COL14A1-integrin-a1b1-complex	13_Vascular smooth muscle cell-11_Fibroblast_SFRP2 high	0.432432	0.001
COL4A5-integrin-a1b1-complex	13_Vascular smooth muscle cell-11_Fibroblast_SFRP2 high	0.935484	0.001
COL4A5-integrin-a11b1-complex	13_Vascular smooth muscle cell-11_Fibroblast_SFRP2 high	0.94898	0.001
PGF-NRP1	13_Vascular smooth muscle cell-11_Fibroblast_SFRP2 high	0.932584	0.001
PGF-NRP2	13_Vascular smooth muscle cell-11_Fibroblast_SFRP2 high	0.858824	0.001
COL4A1-integrin-a1b1-complex	13_Vascular smooth muscle cell-11_Fibroblast_SFRP2 high	0.54067	0.001
COL18A1-integrin-a1b1-complex	13_Vascular smooth muscle cell-11_Fibroblast_SFRP2 high	0.914286	0.001
COL14A1-integrin-a11b1-complex	13_Vascular smooth muscle cell-11_Fibroblast_SFRP2 high	0.445104	0.001
COL4A1-integrin-a11b1-complex	13_Vascular smooth muscle cell-11_Fibroblast_SFRP2 high	0.556075	0.001
COL18A1-integrin-a11b1-complex	13_Vascular smooth muscle cell-11_Fibroblast_SFRP2 high	0.927778	0.001
COL3A1-ADGRG1	13_Vascular smooth muscle cell-12_Macrophage	0.138655	0.001
CSF1-CSF1R	13_Vascular smooth muscle cell-12_Macrophage	0.811667	0.001
CD99-PILRA	13_Vascular smooth muscle cell-12_Macrophage	0.43254	0.001
APP-TREM2-receptor	13_Vascular smooth muscle cell-12_Macrophage	0.530562	0.001
APP-SORL1	13_Vascular smooth muscle cell-12_Macrophage	0.578022	0.001
GAS6-AXL	13_Vascular smooth muscle cell-12_Macrophage	0.875	0.001
JAG1-NOTCH2	13_Vascular smooth muscle cell-12_Macrophage	0.73913	0.001
CLU-TREM2-receptor	13_Vascular smooth muscle cell-12_Macrophage	0.213777	0.001
APP-CD74	13_Vascular smooth muscle cell-12_Macrophage	0.892097	0.001
COL1A1-integrin-a1b1-complex	13_Vascular smooth muscle cell-13_Vascular smooth muscle cell	0.151631	0.001
COL1A2-integrin-a1b1-complex	13_Vascular smooth muscle cell-13_Vascular smooth muscle cell	0.132948	0.001
COL3A1-integrin-a1b1-complex	13_Vascular smooth muscle cell-13_Vascular smooth muscle cell	0.161531	0.001
JAG1-NOTCH3	13_Vascular smooth muscle cell-13_Vascular smooth muscle cell	1	0.001
COL4A2-integrin-a1b1-complex	13_Vascular smooth muscle cell-13_Vascular smooth muscle cell	0.464286	0.001
COL6A1-integrin-a1b1-complex	13_Vascular smooth muscle cell-13_Vascular smooth muscle cell	0.571865	0.001
COL6A2-integrin-a1b1-complex	13_Vascular smooth muscle cell-13_Vascular smooth muscle cell	0.456522	0.001
COL14A1-integrin-a1b1-complex	13_Vascular smooth muscle cell-13_Vascular smooth muscle cell	0.435435	0.001
GAS6-AXL	13_Vascular smooth muscle cell-13_Vascular smooth muscle cell	0.694444	0.001
COL4A5-integrin-a1b1-complex	13_Vascular smooth muscle cell-13_Vascular smooth muscle cell	0.946237	0.001
GJC1-GJC1	13_Vascular smooth muscle cell-13_Vascular smooth muscle cell	1	0.001
PGF-NRP1	13_Vascular smooth muscle cell-13_Vascular smooth muscle cell	0.94382	0.001
COL4A1-integrin-a1b1-complex	13_Vascular smooth muscle cell-13_Vascular smooth muscle cell	0.550239	0.001
LAMC1-integrin-a7b1-complex	13_Vascular smooth muscle cell-13_Vascular smooth muscle cell	0.552764	0.001
COL18A1-integrin-a1b1-complex	13_Vascular smooth muscle cell-13_Vascular smooth muscle cell	0.925714	0.001
CSF1-CSF1R	13_Vascular smooth muscle cell-14_Proliferating Macrophage	0.46	0.001
APP-TREM2-receptor	13_Vascular smooth muscle cell-14_Proliferating Macrophage	0.398533	0.001
APP-SORL1	13_Vascular smooth muscle cell-14_Proliferating Macrophage	0.41978	0.001
GAS6-AXL	13_Vascular smooth muscle cell-14_Proliferating Macrophage	0.611111	0.001
CLU-TREM2-receptor	13_Vascular smooth muscle cell-14_Proliferating Macrophage	0.149644	0.001
APP-CD74	13_Vascular smooth muscle cell-14_Proliferating Macrophage	0.647416	0.001
COL1A1-integrin-a2b1-complex	13_Vascular smooth muscle cell-15_Malignant cell	0.14304	0.001
COL1A2-integrin-a2b1-complex	13_Vascular smooth muscle cell-15_Malignant cell	0.121891	0.001
COL3A1-integrin-a2b1-complex	13_Vascular smooth muscle cell-15_Malignant cell	0.149156	0.001
PPIA-BSG	13_Vascular smooth muscle cell-15_Malignant cell	0.520599	0.001
APP-TNFRSF21	13_Vascular smooth muscle cell-15_Malignant cell	0.484536	0.001
COL4A2-integrin-a2b1-complex	13_Vascular smooth muscle cell-15_Malignant cell	0.431755	0.001
COL6A1-integrin-a2b1-complex	13_Vascular smooth muscle cell-15_Malignant cell	0.537267	0.001
COL6A2-integrin-a2b1-complex	13_Vascular smooth muscle cell-15_Malignant cell	0.426829	0.001
APLP2-PIGR	13_Vascular smooth muscle cell-15_Malignant cell	0.622837	0.001
COL14A1-integrin-a2b1-complex	13_Vascular smooth muscle cell-15_Malignant cell	0.39939	0.001
TNFSF12-TNFRSF12A	13_Vascular smooth muscle cell-15_Malignant cell	0.619512	0.001
THBS1-integrin-a3b1-complex	13_Vascular smooth muscle cell-15_Malignant cell	0.390625	0.001
JAG1-CD46	13_Vascular smooth muscle cell-15_Malignant cell	0.869565	0.001
COL4A5-integrin-a2b1-complex	13_Vascular smooth muscle cell-15_Malignant cell	0.840909	0.001
CSPG4-integrin-a3b1-complex	13_Vascular smooth muscle cell-15_Malignant cell	0.902174	0.001
COL4A1-integrin-a2b1-complex	13_Vascular smooth muscle cell-15_Malignant cell	0.495098	0.001
COL18A1-integrin-a2b1-complex	13_Vascular smooth muscle cell-15_Malignant cell	0.870588	0.001
LAMC1-integrin-a2b1-complex	13_Vascular smooth muscle cell-15_Malignant cell	0.494845	0.001
LAMC1-integrin-a6b1-complex	13_Vascular smooth muscle cell-15_Malignant cell	0.497409	0.001
APP-SORL1	13_Vascular smooth muscle cell-16_Treg cell	0.369231	0.001
CCL21-CCR7	13_Vascular smooth muscle cell-16_Treg cell	0.609489	0.001
TNFSF12-TNFRSF25	13_Vascular smooth muscle cell-16_Treg cell	0.983333	0.001
COL3A1-ADGRG1	13_Vascular smooth muscle cell-19_NK cell	0.245378	0.001
APP-SORL1	13_Vascular smooth muscle cell-19_NK cell	0.487912	0.001
JAG1-CD46	13_Vascular smooth muscle cell-19_NK cell	0.826087	0.001
APP-SORL1	13_Vascular smooth muscle cell-1_CD8-positive T cell	0.389011	0.001
CSF1-CSF1R	13_Vascular smooth muscle cell-2_Macrophage	0.463333	0.001
CD99-PILRA	13_Vascular smooth muscle cell-2_Macrophage	0.642857	0.001
APP-SORL1	13_Vascular smooth muscle cell-2_Macrophage	0.4	0.001
JAG1-NOTCH2	13_Vascular smooth muscle cell-2_Macrophage	0.782609	0.001
APP-CD74	13_Vascular smooth muscle cell-2_Macrophage	0.661601	0.001
CSF1-CSF1R	13_Vascular smooth muscle cell-3_Macrophage	0.628333	0.001
CD99-PILRA	13_Vascular smooth muscle cell-3_Macrophage	0.646825	0.001
APP-TREM2-receptor	13_Vascular smooth muscle cell-3_Macrophage	0.398533	0.001
APP-SORL1	13_Vascular smooth muscle cell-3_Macrophage	0.424176	0.001
GAS6-MERTK	13_Vascular smooth muscle cell-3_Macrophage	0.865672	0.001
JAG1-NOTCH2	13_Vascular smooth muscle cell-3_Macrophage	0.862319	0.001
CLU-TREM2-receptor	13_Vascular smooth muscle cell-3_Macrophage	0.149644	0.001
APP-CD74	13_Vascular smooth muscle cell-3_Macrophage	0.863728	0.001
APP-SORL1	13_Vascular smooth muscle cell-4_T cell	0.426374	0.001
COL1A1-integrin-a2b1-complex	13_Vascular smooth muscle cell-5_Malignant cell	0.13855	0.001
COL3A1-ADGRG1	13_Vascular smooth muscle cell-5_Malignant cell	0.139496	0.001
COL1A2-integrin-a2b1-complex	13_Vascular smooth muscle cell-5_Malignant cell	0.116086	0.004
COL3A1-integrin-a2b1-complex	13_Vascular smooth muscle cell-5_Malignant cell	0.142589	0.001
JAG1-NOTCH3	13_Vascular smooth muscle cell-5_Malignant cell	0.182812	0.001
APP-TNFRSF21	13_Vascular smooth muscle cell-5_Malignant cell	0.445876	0.001
COL4A2-integrin-a2b1-complex	13_Vascular smooth muscle cell-5_Malignant cell	0.412256	0.001
COL6A1-integrin-a2b1-complex	13_Vascular smooth muscle cell-5_Malignant cell	0.515528	0.001
COL6A2-integrin-a2b1-complex	13_Vascular smooth muscle cell-5_Malignant cell	0.409756	0.001
COL14A1-integrin-a2b1-complex	13_Vascular smooth muscle cell-5_Malignant cell	0.378049	0.001
TNFSF12-TNFRSF12A	13_Vascular smooth muscle cell-5_Malignant cell	0.702439	0.001
THBS1-integrin-a3b1-complex	13_Vascular smooth muscle cell-5_Malignant cell	0.354167	0.004
JAG1-CD46	13_Vascular smooth muscle cell-5_Malignant cell	0.876812	0.001
COL4A5-integrin-a2b1-complex	13_Vascular smooth muscle cell-5_Malignant cell	0.761364	0.001
CSPG4-integrin-a3b1-complex	13_Vascular smooth muscle cell-5_Malignant cell	0.826087	0.001
COL4A1-integrin-a2b1-complex	13_Vascular smooth muscle cell-5_Malignant cell	0.460784	0.001
COL18A1-integrin-a2b1-complex	13_Vascular smooth muscle cell-5_Malignant cell	0.829412	0.001
LAMC1-integrin-a2b1-complex	13_Vascular smooth muscle cell-5_Malignant cell	0.458763	0.001
COL1A1-integrin-a2b1-complex	13_Vascular smooth muscle cell-6_Malignant cell	0.148813	0.001
COL1A2-integrin-a2b1-complex	13_Vascular smooth muscle cell-6_Malignant cell	0.129353	0.001
COL3A1-integrin-a2b1-complex	13_Vascular smooth muscle cell-6_Malignant cell	0.157598	0.001
JAG1-NOTCH3	13_Vascular smooth muscle cell-6_Malignant cell	0.167187	0.001
APP-TNFRSF21	13_Vascular smooth muscle cell-6_Malignant cell	0.505155	0.001
COL4A2-integrin-a2b1-complex	13_Vascular smooth muscle cell-6_Malignant cell	0.456825	0.001
COL6A1-integrin-a2b1-complex	13_Vascular smooth muscle cell-6_Malignant cell	0.565217	0.001
COL6A2-integrin-a2b1-complex	13_Vascular smooth muscle cell-6_Malignant cell	0.44878	0.001
COL14A1-integrin-a2b1-complex	13_Vascular smooth muscle cell-6_Malignant cell	0.426829	0.001
TNFSF12-TNFRSF12A	13_Vascular smooth muscle cell-6_Malignant cell	0.985366	0.001
THBS1-integrin-a3b1-complex	13_Vascular smooth muscle cell-6_Malignant cell	0.442708	0.001
JAG1-NOTCH2	13_Vascular smooth muscle cell-6_Malignant cell	0.905797	0.001
JAG1-CD46	13_Vascular smooth muscle cell-6_Malignant cell	1	0.001
COL4A5-integrin-a2b1-complex	13_Vascular smooth muscle cell-6_Malignant cell	0.954545	0.001
CSPG4-integrin-a3b1-complex	13_Vascular smooth muscle cell-6_Malignant cell	1	0.001
COL4A1-integrin-a2b1-complex	13_Vascular smooth muscle cell-6_Malignant cell	0.539216	0.001
COL18A1-integrin-a2b1-complex	13_Vascular smooth muscle cell-6_Malignant cell	0.923529	0.001
LAMC1-integrin-a2b1-complex	13_Vascular smooth muscle cell-6_Malignant cell	0.541237	0.001
FN1-integrin-a5b1-complex	13_Vascular smooth muscle cell-7_Fibroblast_MGP high	0.185629	0.004
COL1A1-integrin-a10b1-complex	13_Vascular smooth muscle cell-7_Fibroblast_MGP high	0.146435	0.001
COL1A1-integrin-a1b1-complex	13_Vascular smooth muscle cell-7_Fibroblast_MGP high	0.146513	0.001
COL1A2-integrin-a1b1-complex	13_Vascular smooth muscle cell-7_Fibroblast_MGP high	0.126342	0.001
COL3A1-integrin-a1b1-complex	13_Vascular smooth muscle cell-7_Fibroblast_MGP high	0.154062	0.001
COL1A2-integrin-a10b1-complex	13_Vascular smooth muscle cell-7_Fibroblast_MGP high	0.126246	0.001
COL3A1-integrin-a10b1-complex	13_Vascular smooth muscle cell-7_Fibroblast_MGP high	0.153195	0.001
PPIA-BSG	13_Vascular smooth muscle cell-7_Fibroblast_MGP high	0.411985	0.004
JAG1-NOTCH3	13_Vascular smooth muscle cell-7_Fibroblast_MGP high	0.426563	0.001
COL4A2-integrin-a10b1-complex	13_Vascular smooth muscle cell-7_Fibroblast_MGP high	0.448179	0.001
COL4A2-integrin-a1b1-complex	13_Vascular smooth muscle cell-7_Fibroblast_MGP high	0.442308	0.001
COL6A1-integrin-a10b1-complex	13_Vascular smooth muscle cell-7_Fibroblast_MGP high	0.55625	0.001
COL6A1-integrin-a1b1-complex	13_Vascular smooth muscle cell-7_Fibroblast_MGP high	0.547401	0.001
COL6A2-integrin-a10b1-complex	13_Vascular smooth muscle cell-7_Fibroblast_MGP high	0.441176	0.001
COL6A2-integrin-a1b1-complex	13_Vascular smooth muscle cell-7_Fibroblast_MGP high	0.437198	0.001
COL14A1-integrin-a10b1-complex	13_Vascular smooth muscle cell-7_Fibroblast_MGP high	0.417178	0.001
COL14A1-integrin-a1b1-complex	13_Vascular smooth muscle cell-7_Fibroblast_MGP high	0.411411	0.001
JAG1-NOTCH2	13_Vascular smooth muscle cell-7_Fibroblast_MGP high	0.753623	0.001
COL4A5-integrin-a10b1-complex	13_Vascular smooth muscle cell-7_Fibroblast_MGP high	0.918605	0.001
COL4A5-integrin-a1b1-complex	13_Vascular smooth muscle cell-7_Fibroblast_MGP high	0.860215	0.001
PGF-NRP1	13_Vascular smooth muscle cell-7_Fibroblast_MGP high	0.88764	0.001
COL4A1-integrin-a10b1-complex	13_Vascular smooth muscle cell-7_Fibroblast_MGP high	0.519802	0.001
COL4A1-integrin-a1b1-complex	13_Vascular smooth muscle cell-7_Fibroblast_MGP high	0.511962	0.001
COL18A1-integrin-a10b1-complex	13_Vascular smooth muscle cell-7_Fibroblast_MGP high	0.910714	0.001
COL18A1-integrin-a1b1-complex	13_Vascular smooth muscle cell-7_Fibroblast_MGP high	0.88	0.001
COL1A1-integrin-a2b1-complex	13_Vascular smooth muscle cell-8_Malignant cell	0.136626	0.001
COL3A1-ADGRG1	13_Vascular smooth muscle cell-8_Malignant cell	0.133613	0.001
COL1A2-integrin-a2b1-complex	13_Vascular smooth muscle cell-8_Malignant cell	0.113599	0.004
COL3A1-integrin-a2b1-complex	13_Vascular smooth muscle cell-8_Malignant cell	0.139775	0.001
APP-SORL1	13_Vascular smooth muscle cell-8_Malignant cell	0.325275	0.001
APP-TNFRSF21	13_Vascular smooth muscle cell-8_Malignant cell	0.404639	0.001
COL4A2-integrin-a2b1-complex	13_Vascular smooth muscle cell-8_Malignant cell	0.4039	0.001
COL6A1-integrin-a2b1-complex	13_Vascular smooth muscle cell-8_Malignant cell	0.506211	0.001
COL6A2-integrin-a2b1-complex	13_Vascular smooth muscle cell-8_Malignant cell	0.402439	0.001
COL14A1-integrin-a2b1-complex	13_Vascular smooth muscle cell-8_Malignant cell	0.371951	0.001
TNFSF12-TNFRSF12A	13_Vascular smooth muscle cell-8_Malignant cell	0.482927	0.001
THBS1-integrin-a3b1-complex	13_Vascular smooth muscle cell-8_Malignant cell	0.338542	0.016
JAG1-CD46	13_Vascular smooth muscle cell-8_Malignant cell	0.811594	0.001
COL4A5-integrin-a2b1-complex	13_Vascular smooth muscle cell-8_Malignant cell	0.738636	0.001
CSPG4-integrin-a3b1-complex	13_Vascular smooth muscle cell-8_Malignant cell	0.793478	0.001
COL4A1-integrin-a2b1-complex	13_Vascular smooth muscle cell-8_Malignant cell	0.446078	0.001
COL18A1-integrin-a2b1-complex	13_Vascular smooth muscle cell-8_Malignant cell	0.811765	0.001
LAMC1-integrin-a2b1-complex	13_Vascular smooth muscle cell-8_Malignant cell	0.443299	0.001
LAMC1-integrin-a6b1-complex	13_Vascular smooth muscle cell-8_Malignant cell	0.445596	0.001
CSF1-CSF1R	13_Vascular smooth muscle cell-9_Dendritic cell	0.491667	0.001
CD99-PILRA	13_Vascular smooth muscle cell-9_Dendritic cell	0.464286	0.001
APP-SORL1	13_Vascular smooth muscle cell-9_Dendritic cell	0.397802	0.001
GAS6-AXL	13_Vascular smooth muscle cell-9_Dendritic cell	0.694444	0.001
JAG1-NOTCH2	13_Vascular smooth muscle cell-9_Dendritic cell	1	0.001
APP-CD74	13_Vascular smooth muscle cell-9_Dendritic cell	0.902736	0.001
TYROBP-CD44	14_Proliferating Macrophage-0_Macrophage	0.541237	0.001
CCL5-CCR1	14_Proliferating Macrophage-0_Macrophage	0.202156	0.001
PTPRC-MRC1	14_Proliferating Macrophage-0_Macrophage	0.663516	0.001
PPIA-BSG	14_Proliferating Macrophage-0_Macrophage	0.782772	0.001
ANXA1-FPR1	14_Proliferating Macrophage-0_Macrophage	0.540342	0.016
C3-C3AR1	14_Proliferating Macrophage-0_Macrophage	0.451807	0.001
C3-integrin-aMb2-complex	14_Proliferating Macrophage-0_Macrophage	0.494781	0.001
PLAU-PLAUR	14_Proliferating Macrophage-0_Macrophage	0.74	0.001
ICAM1-integrin-aXb2-complex	14_Proliferating Macrophage-0_Macrophage	0.588406	0.001
CD93-IFNGR1	14_Proliferating Macrophage-0_Macrophage	0.375	0.001
CD99-PILRA	14_Proliferating Macrophage-0_Macrophage	0.714286	0.001
LGALS9-P4HB	14_Proliferating Macrophage-0_Macrophage	0.517241	0.001
HLA-F-LILRB2	14_Proliferating Macrophage-0_Macrophage	0.440476	0.001
HLA-F-LILRB1	14_Proliferating Macrophage-0_Macrophage	0.374429	0.04
APOE-TREM2-receptor	14_Proliferating Macrophage-0_Macrophage	0.356557	0.001
LAIR1-LILRB4	14_Proliferating Macrophage-0_Macrophage	0.534615	0.001
SEMA4D-CD72	14_Proliferating Macrophage-0_Macrophage	0.709677	0.001
LGALS9-HAVCR2	14_Proliferating Macrophage-0_Macrophage	0.477273	0.001
CD47-SIRB1-complex	14_Proliferating Macrophage-0_Macrophage	0.427536	0.004
SPN-SIGLEC1	14_Proliferating Macrophage-0_Macrophage	0.670103	0.001
APP-CD74	14_Proliferating Macrophage-0_Macrophage	0.718845	0.001
PPIA-BSG	14_Proliferating Macrophage-10_Endothelial cell	0.868914	0.001
VEGFA-FLT1	14_Proliferating Macrophage-10_Endothelial cell	0.362595	0.001
TNF-TNFRSF1A	14_Proliferating Macrophage-10_Endothelial cell	0.478261	0.001
FN1-integrin-a11b1-complex	14_Proliferating Macrophage-11_Fibroblast_SFRP2 high	0.192918	0.001
FN1-integrin-a5b1-complex	14_Proliferating Macrophage-11_Fibroblast_SFRP2 high	0.185629	0.028
PPIA-BSG	14_Proliferating Macrophage-11_Fibroblast_SFRP2 high	0.921348	0.001
LGALS9-P4HB	14_Proliferating Macrophage-11_Fibroblast_SFRP2 high	0.804598	0.001
SEMA4D-PLXNB2	14_Proliferating Macrophage-11_Fibroblast_SFRP2 high	0.486772	0.001
CCL5-CCR1	14_Proliferating Macrophage-12_Macrophage	0.195418	0.001
SEMA4D-PTPRC	14_Proliferating Macrophage-12_Macrophage	0.429293	0.001
PPIA-BSG	14_Proliferating Macrophage-12_Macrophage	0.764045	0.001
ANXA1-FPR1	14_Proliferating Macrophage-12_Macrophage	0.621027	0.001
C3-C3AR1	14_Proliferating Macrophage-12_Macrophage	0.524096	0.001
C3-integrin-aMb2-complex	14_Proliferating Macrophage-12_Macrophage	0.490605	0.001
ICAM1-integrin-aXb2-complex	14_Proliferating Macrophage-12_Macrophage	0.536232	0.001
CD93-IFNGR1	14_Proliferating Macrophage-12_Macrophage	0.783333	0.001
CD99-PILRA	14_Proliferating Macrophage-12_Macrophage	0.43254	0.012
APP-TREM2-receptor	14_Proliferating Macrophage-12_Macrophage	0.276284	0.001
APP-SORL1	14_Proliferating Macrophage-12_Macrophage	0.349451	0.001
TNF-TNFRSF1B	14_Proliferating Macrophage-12_Macrophage	0.378299	0.001
CD52-SIGLEC10	14_Proliferating Macrophage-12_Macrophage	0.495652	0.001
HLA-F-LILRB2	14_Proliferating Macrophage-12_Macrophage	0.396825	0.016
HLA-F-LILRB1	14_Proliferating Macrophage-12_Macrophage	0.598174	0.001
APOE-TREM2-receptor	14_Proliferating Macrophage-12_Macrophage	0.553279	0.001
LAIR1-LILRB4	14_Proliferating Macrophage-12_Macrophage	0.857692	0.001
SEMA4D-PLXNB2	14_Proliferating Macrophage-12_Macrophage	0.534392	0.001
TNF-TNFRSF1A	14_Proliferating Macrophage-12_Macrophage	0.402174	0.016
TGFB1-TGFbeta-receptor1	14_Proliferating Macrophage-12_Macrophage	0.747899	0.001
LGALS9-HAVCR2	14_Proliferating Macrophage-12_Macrophage	0.712121	0.001
LRPAP1-SORT1	14_Proliferating Macrophage-12_Macrophage	0.553719	0.004
CADM1-CADM1	14_Proliferating Macrophage-12_Macrophage	0.704348	0.001
APP-CD74	14_Proliferating Macrophage-12_Macrophage	0.839412	0.001
PPIA-BSG	14_Proliferating Macrophage-13_Vascular smooth muscle cell	0.816479	0.001
SEMA4D-PLXNB2	14_Proliferating Macrophage-13_Vascular smooth muscle cell	0.470899	0.004
CCL5-CCR1	14_Proliferating Macrophage-14_Proliferating Macrophage	0.190027	0.008
SEMA4D-PTPRC	14_Proliferating Macrophage-14_Proliferating Macrophage	0.459596	0.001
PPIA-BSG	14_Proliferating Macrophage-14_Proliferating Macrophage	0.805243	0.001
C3-C3AR1	14_Proliferating Macrophage-14_Proliferating Macrophage	0.445783	0.001
C3-integrin-aMb2-complex	14_Proliferating Macrophage-14_Proliferating Macrophage	0.45929	0.001
CD93-IFNGR1	14_Proliferating Macrophage-14_Proliferating Macrophage	0.525	0.001
LGALS9-P4HB	14_Proliferating Macrophage-14_Proliferating Macrophage	0.522989	0.001
TNF-TNFRSF1B	14_Proliferating Macrophage-14_Proliferating Macrophage	0.346041	0.016
HLA-F-LILRB1	14_Proliferating Macrophage-14_Proliferating Macrophage	0.406393	0.008
APOE-TREM2-receptor	14_Proliferating Macrophage-14_Proliferating Macrophage	0.331967	0.001
LAIR1-LILRB4	14_Proliferating Macrophage-14_Proliferating Macrophage	0.461538	0.001
SIRPA-CD47	14_Proliferating Macrophage-14_Proliferating Macrophage	0.436364	0.001
LGALS9-HAVCR2	14_Proliferating Macrophage-14_Proliferating Macrophage	0.401515	0.001
CADM1-CADM1	14_Proliferating Macrophage-14_Proliferating Macrophage	0.408696	0.001
APP-CD74	14_Proliferating Macrophage-14_Proliferating Macrophage	0.594225	0.001
FN1-integrin-a2b1-complex	14_Proliferating Macrophage-15_Malignant cell	0.171817	0.028
PPIA-BSG	14_Proliferating Macrophage-15_Malignant cell	1	0.001
LGALS9-P4HB	14_Proliferating Macrophage-15_Malignant cell	0.83908	0.001
APLP2-PIGR	14_Proliferating Macrophage-15_Malignant cell	0.67474	0.001
SIRPA-CD47	14_Proliferating Macrophage-15_Malignant cell	0.478788	0.001
TNFSF12-TNFRSF12A	14_Proliferating Macrophage-15_Malignant cell	0.473171	0.001
SEMA4D-PLXNB1	14_Proliferating Macrophage-15_Malignant cell	0.496732	0.001
TYROBP-CD44	14_Proliferating Macrophage-16_Treg cell	0.575601	0.001
SEMA4D-PTPRC	14_Proliferating Macrophage-16_Treg cell	0.780303	0.001
PPIA-BSG	14_Proliferating Macrophage-16_Treg cell	0.76779	0.001
SELPLG-SELL	14_Proliferating Macrophage-16_Treg cell	0.533333	0.001
TNF-TNFRSF1B	14_Proliferating Macrophage-16_Treg cell	0.58651	0.001
CD86-CTLA4	14_Proliferating Macrophage-16_Treg cell	0.90458	0.001
NECTIN2-TIGIT	14_Proliferating Macrophage-16_Treg cell	0.75419	0.001
CD86-CD28	14_Proliferating Macrophage-16_Treg cell	0.801527	0.001
TNFSF12-TNFRSF25	14_Proliferating Macrophage-16_Treg cell	0.733333	0.001
CD58-CD2	14_Proliferating Macrophage-16_Treg cell	0.913907	0.001
F11R-integrin-aLb2-complex	14_Proliferating Macrophage-16_Treg cell	0.34322	0.001
ALCAM-CD6	14_Proliferating Macrophage-16_Treg cell	0.533898	0.001
ProstaglandinE2-byPTGES3-PTGER4	14_Proliferating Macrophage-16_Treg cell	0.557377	0.001
TYROBP-CD44	14_Proliferating Macrophage-17_Mast cell	0.695876	0.001
PPIA-BSG	14_Proliferating Macrophage-17_Mast cell	0.779026	0.001
PTPRC-CD22	14_Proliferating Macrophage-17_Mast cell	0.537662	0.001
PPIA-BSG	14_Proliferating Macrophage-18_Plasma cell	0.76779	0.001
PECAM1-CD38	14_Proliferating Macrophage-18_Plasma cell	0.198653	0.001
SEMA4D-PTPRC	14_Proliferating Macrophage-19_NK cell	0.911616	0.001
C3-integrin-aMb2-complex	14_Proliferating Macrophage-19_NK cell	0.505219	0.001
HLA-C-KIR2DL1	14_Proliferating Macrophage-19_NK cell	0.614407	0.001
SELPLG-SELL	14_Proliferating Macrophage-19_NK cell	0.436667	0.001
TNF-TNFRSF1B	14_Proliferating Macrophage-19_NK cell	0.718475	0.001
CLEC2B-KLRF1	14_Proliferating Macrophage-19_NK cell	0.675105	0.001
SIRPA-CD47	14_Proliferating Macrophage-19_NK cell	0.70303	0.001
TGFB1-TGFBR3	14_Proliferating Macrophage-19_NK cell	0.771654	0.001
CD58-CD2	14_Proliferating Macrophage-19_NK cell	0.549669	0.001
ProstaglandinE2-byPTGES3-PTGER2	14_Proliferating Macrophage-19_NK cell	1	0.001
F11R-integrin-aLb2-complex	14_Proliferating Macrophage-19_NK cell	0.847458	0.001
LGALS9-HAVCR2	14_Proliferating Macrophage-19_NK cell	0.795455	0.001
ICAM1-integrin-aLb2-complex	14_Proliferating Macrophage-19_NK cell	0.605187	0.001
ICAM1-ITGAL	14_Proliferating Macrophage-19_NK cell	0.605187	0.001
ICAM1-SPN	14_Proliferating Macrophage-19_NK cell	0.387387	0.001
ProstaglandinE2-byPTGES3-PTGER4	14_Proliferating Macrophage-19_NK cell	1	0.001
TYROBP-CD44	14_Proliferating Macrophage-1_CD8-positive T cell	0.57732	0.001
SEMA4D-PTPRC	14_Proliferating Macrophage-1_CD8-positive T cell	0.795455	0.001
TNF-TNFRSF1B	14_Proliferating Macrophage-1_CD8-positive T cell	0.42522	0.001
CD58-CD2	14_Proliferating Macrophage-1_CD8-positive T cell	0.781457	0.001
F11R-integrin-aLb2-complex	14_Proliferating Macrophage-1_CD8-positive T cell	0.5	0.001
ALCAM-CD6	14_Proliferating Macrophage-1_CD8-positive T cell	0.618644	0.001
CXCL16-CXCR6	14_Proliferating Macrophage-1_CD8-positive T cell	0.42378	0.001
ICAM1-integrin-aLb2-complex	14_Proliferating Macrophage-1_CD8-positive T cell	0.371758	0.001
ICAM1-ITGAL	14_Proliferating Macrophage-1_CD8-positive T cell	0.37464	0.001
ProstaglandinE2-byPTGES3-PTGER4	14_Proliferating Macrophage-1_CD8-positive T cell	0.846995	0.001
TYROBP-CD44	14_Proliferating Macrophage-2_Macrophage	0.496564	0.001
SEMA4D-PTPRC	14_Proliferating Macrophage-2_Macrophage	0.373737	0.04
PPIA-BSG	14_Proliferating Macrophage-2_Macrophage	0.734082	0.001
ANXA1-FPR1	14_Proliferating Macrophage-2_Macrophage	0.679707	0.001
PLAU-PLAUR	14_Proliferating Macrophage-2_Macrophage	0.813333	0.001
ICAM1-integrin-aXb2-complex	14_Proliferating Macrophage-2_Macrophage	0.576812	0.001
CD93-IFNGR1	14_Proliferating Macrophage-2_Macrophage	0.488889	0.001
CD99-PILRA	14_Proliferating Macrophage-2_Macrophage	0.646825	0.001
TNF-TNFRSF1B	14_Proliferating Macrophage-2_Macrophage	0.501466	0.001
HLA-F-LILRB2	14_Proliferating Macrophage-2_Macrophage	0.654762	0.001
LAIR1-LILRB4	14_Proliferating Macrophage-2_Macrophage	0.330769	0.001
SEMA4D-CD72	14_Proliferating Macrophage-2_Macrophage	0.677419	0.001
LGALS9-HAVCR2	14_Proliferating Macrophage-2_Macrophage	0.378788	0.001
CD47-SIRB1-complex	14_Proliferating Macrophage-2_Macrophage	0.514493	0.001
APP-CD74	14_Proliferating Macrophage-2_Macrophage	0.608916	0.001
PTPRC-MRC1	14_Proliferating Macrophage-3_Macrophage	0.345936	0.001
PPIA-BSG	14_Proliferating Macrophage-3_Macrophage	0.749064	0.001
ANXA1-FPR3	14_Proliferating Macrophage-3_Macrophage	0.602446	0.016
C3-C3AR1	14_Proliferating Macrophage-3_Macrophage	0.493976	0.001
ICAM1-integrin-aXb2-complex	14_Proliferating Macrophage-3_Macrophage	0.605797	0.001
CD93-IFNGR1	14_Proliferating Macrophage-3_Macrophage	0.597222	0.001
CD99-PILRA	14_Proliferating Macrophage-3_Macrophage	0.646825	0.001
TNF-TNFRSF1B	14_Proliferating Macrophage-3_Macrophage	0.407625	0.001
HLA-F-LILRB2	14_Proliferating Macrophage-3_Macrophage	0.634921	0.001
HLA-F-LILRB1	14_Proliferating Macrophage-3_Macrophage	0.447489	0.001
APOE-TREM2-receptor	14_Proliferating Macrophage-3_Macrophage	0.327869	0.001
LAIR1-LILRB4	14_Proliferating Macrophage-3_Macrophage	0.419231	0.001
SEMA4D-CD72	14_Proliferating Macrophage-3_Macrophage	0.685484	0.001
LGALS9-HAVCR2	14_Proliferating Macrophage-3_Macrophage	0.439394	0.001
APP-CD74	14_Proliferating Macrophage-3_Macrophage	0.811044	0.001
TYROBP-CD44	14_Proliferating Macrophage-4_T cell	0.56701	0.001
SEMA4D-PTPRC	14_Proliferating Macrophage-4_T cell	0.707071	0.001
SELPLG-SELL	14_Proliferating Macrophage-4_T cell	0.376667	0.001
CD58-CD2	14_Proliferating Macrophage-4_T cell	0.688742	0.001
F11R-integrin-aLb2-complex	14_Proliferating Macrophage-4_T cell	0.334746	0.001
ALCAM-CD6	14_Proliferating Macrophage-4_T cell	0.70339	0.001
ProstaglandinE2-byPTGES3-PTGER4	14_Proliferating Macrophage-4_T cell	0.726776	0.001
PPIA-BSG	14_Proliferating Macrophage-5_Malignant cell	0.816479	0.001
LGALS9-P4HB	14_Proliferating Macrophage-5_Malignant cell	0.678161	0.001
APLP2-PIGR	14_Proliferating Macrophage-5_Malignant cell	0.346021	0.012
TNFSF12-TNFRSF12A	14_Proliferating Macrophage-5_Malignant cell	0.556098	0.001
SEMA4D-PLXNB2	14_Proliferating Macrophage-5_Malignant cell	0.582011	0.001
TNF-TNFRSF1A	14_Proliferating Macrophage-5_Malignant cell	0.423913	0.004
FN1-integrin-aVb1-complex	14_Proliferating Macrophage-6_Malignant cell	0.171679	0.048
FN1-integrin-aVb5-complex	14_Proliferating Macrophage-6_Malignant cell	0.171679	0.048
FN1-integrin-a3b1-complex	14_Proliferating Macrophage-6_Malignant cell	0.183951	0.016
FN1-integrin-a2b1-complex	14_Proliferating Macrophage-6_Malignant cell	0.184178	0.004
PPIA-BSG	14_Proliferating Macrophage-6_Malignant cell	0.853933	0.001
CD93-IFNGR1	14_Proliferating Macrophage-6_Malignant cell	0.344444	0.02
LGALS9-P4HB	14_Proliferating Macrophage-6_Malignant cell	0.844828	0.001
SIRPA-CD47	14_Proliferating Macrophage-6_Malignant cell	0.848485	0.001
TNFSF12-TNFRSF12A	14_Proliferating Macrophage-6_Malignant cell	0.839024	0.001
SEMA4D-PLXNB2	14_Proliferating Macrophage-6_Malignant cell	0.809524	0.001
SEMA4D-PLXNB1	14_Proliferating Macrophage-6_Malignant cell	0.771242	0.001
CADM1-CADM1	14_Proliferating Macrophage-6_Malignant cell	0.626087	0.001
Dihydrotestosterone-bySRD5A3-AR	14_Proliferating Macrophage-6_Malignant cell	0.504202	0.001
FN1-integrin-a5b1-complex	14_Proliferating Macrophage-7_Fibroblast_MGP high	0.209581	0.001
FN1-integrin-a10b1-complex	14_Proliferating Macrophage-7_Fibroblast_MGP high	0.178439	0.008
PPIA-BSG	14_Proliferating Macrophage-7_Fibroblast_MGP high	0.891386	0.001
LGALS9-P4HB	14_Proliferating Macrophage-7_Fibroblast_MGP high	0.758621	0.001
SEMA4D-PLXNB2	14_Proliferating Macrophage-7_Fibroblast_MGP high	0.465608	0.001
PPIA-BSG	14_Proliferating Macrophage-8_Malignant cell	0.794007	0.001
LGALS9-P4HB	14_Proliferating Macrophage-8_Malignant cell	0.62069	0.001
TNFSF12-TNFRSF12A	14_Proliferating Macrophage-8_Malignant cell	0.336585	0.02
SEMA4D-PLXNB2	14_Proliferating Macrophage-8_Malignant cell	0.412698	0.036
SEMA4D-PLXNB1	14_Proliferating Macrophage-8_Malignant cell	0.464052	0.001
SEMA4D-PTPRC	14_Proliferating Macrophage-9_Dendritic cell	0.434343	0.001
PTPRC-MRC1	14_Proliferating Macrophage-9_Dendritic cell	0.327032	0.001
PPIA-BSG	14_Proliferating Macrophage-9_Dendritic cell	0.715356	0.001
ICAM1-integrin-aXb2-complex	14_Proliferating Macrophage-9_Dendritic cell	0.530435	0.001
CD93-IFNGR1	14_Proliferating Macrophage-9_Dendritic cell	0.463889	0.001
CD99-PILRA	14_Proliferating Macrophage-9_Dendritic cell	0.464286	0.001
SELPLG-SELL	14_Proliferating Macrophage-9_Dendritic cell	0.303333	0.001
CD52-SIGLEC10	14_Proliferating Macrophage-9_Dendritic cell	0.443478	0.001
HLA-F-LILRB2	14_Proliferating Macrophage-9_Dendritic cell	0.404762	0.008
LAIR1-LILRB4	14_Proliferating Macrophage-9_Dendritic cell	0.311538	0.001
SEMA4D-CD72	14_Proliferating Macrophage-9_Dendritic cell	0.637097	0.001
LGALS9-HAVCR2	14_Proliferating Macrophage-9_Dendritic cell	0.560606	0.001
ProstaglandinE2-byPTGES3-PTGER4	14_Proliferating Macrophage-9_Dendritic cell	0.557377	0.001
APP-CD74	14_Proliferating Macrophage-9_Dendritic cell	0.849544	0.001
CXCL14-CXCR4	15_Malignant cell-0_Macrophage	0.382643	0.001
PPIA-BSG	15_Malignant cell-0_Macrophage	0.434457	0.004
ANXA1-FPR1	15_Malignant cell-0_Macrophage	0.547677	0.001
C3-C3AR1	15_Malignant cell-0_Macrophage	0.212851	0.001
C3-integrin-aMb2-complex	15_Malignant cell-0_Macrophage	0.246347	0.001
VEGFA-NRP1	15_Malignant cell-0_Macrophage	0.340426	0.032
PLAU-PLAUR	15_Malignant cell-0_Macrophage	0.704444	0.001
CD99-PILRA	15_Malignant cell-0_Macrophage	0.444444	0.001
APP-TREM2-receptor	15_Malignant cell-0_Macrophage	0.342298	0.001
APP-SORL1	15_Malignant cell-0_Macrophage	0.268132	0.016
HLA-F-LILRB2	15_Malignant cell-0_Macrophage	0.436508	0.001
LGALS3-MERTK	15_Malignant cell-0_Macrophage	0.468944	0.001
CD47-SIRB1-complex	15_Malignant cell-0_Macrophage	0.478261	0.001
FGFR4-SDC2	15_Malignant cell-0_Macrophage	0.688073	0.001
CLU-TREM2-receptor	15_Malignant cell-0_Macrophage	0.135392	0.004
APP-CD74	15_Malignant cell-0_Macrophage	0.756839	0.001
PPIA-BSG	15_Malignant cell-10_Endothelial cell	0.524345	0.001
VEGFA-FLT1-complex	15_Malignant cell-10_Endothelial cell	0.400871	0.001
VEGFA-KDR	15_Malignant cell-10_Endothelial cell	0.400871	0.001
VEGFA-FLT1	15_Malignant cell-10_Endothelial cell	0.477099	0.001
VEGFA-NRP1	15_Malignant cell-10_Endothelial cell	0.349882	0.016
VEGFA-NRP2	15_Malignant cell-10_Endothelial cell	0.366359	0.012
ADM-RAMP3	15_Malignant cell-10_Endothelial cell	0.424	0.001
TNFSF10-TNFRSF10D	15_Malignant cell-10_Endothelial cell	1	0.001
EFNB1-EPHB4	15_Malignant cell-10_Endothelial cell	0.598592	0.001
EDN1-EDNRB	15_Malignant cell-10_Endothelial cell	1	0.001
LAMC1-integrin-a6b1-complex	15_Malignant cell-10_Endothelial cell	0.341969	0.001
PPIA-BSG	15_Malignant cell-11_Fibroblast_SFRP2 high	0.576779	0.001
VEGFA-NRP1	15_Malignant cell-11_Fibroblast_SFRP2 high	0.335697	0.048
COL6A1-integrin-a11b1-complex	15_Malignant cell-11_Fibroblast_SFRP2 high	0.271903	0.001
COL6A1-integrin-a1b1-complex	15_Malignant cell-11_Fibroblast_SFRP2 high	0.256881	0.001
SDC1-ADGRA2	15_Malignant cell-11_Fibroblast_SFRP2 high	0.770492	0.001
MPZL1-MPZL1	15_Malignant cell-11_Fibroblast_SFRP2 high	0.836066	0.001
CXCL14-CXCR4	15_Malignant cell-12_Macrophage	0.424063	0.001
PPIA-BSG	15_Malignant cell-12_Macrophage	0.41573	0.02
ANXA1-FPR1	15_Malignant cell-12_Macrophage	0.628362	0.001
C3-C3AR1	15_Malignant cell-12_Macrophage	0.285141	0.001
C3-integrin-aMb2-complex	15_Malignant cell-12_Macrophage	0.240084	0.001
APP-TREM2-receptor	15_Malignant cell-12_Macrophage	0.459658	0.001
APP-SORL1	15_Malignant cell-12_Macrophage	0.514286	0.001
HLA-F-LILRB2	15_Malignant cell-12_Macrophage	0.392857	0.036
HLA-F-LILRB1	15_Malignant cell-12_Macrophage	0.598174	0.001
IGFBP3-TMEM219	15_Malignant cell-12_Macrophage	0.385214	0.001
LRPAP1-SORT1	15_Malignant cell-12_Macrophage	0.570248	0.004
MPZL1-MPZL1	15_Malignant cell-12_Macrophage	0.754098	0.001
CLU-TREM2-receptor	15_Malignant cell-12_Macrophage	0.192399	0.001
APP-CD74	15_Malignant cell-12_Macrophage	0.877406	0.001
PPIA-BSG	15_Malignant cell-13_Vascular smooth muscle cell	0.468165	0.004
VEGFA-NRP1	15_Malignant cell-13_Vascular smooth muscle cell	0.338061	0.044
COL6A1-integrin-a1b1-complex	15_Malignant cell-13_Vascular smooth muscle cell	0.259939	0.001
SDC1-ADGRA2	15_Malignant cell-13_Vascular smooth muscle cell	1	0.001
EDN1-EDNRA	15_Malignant cell-13_Vascular smooth muscle cell	1	0.001
LAMC1-integrin-a7b1-complex	15_Malignant cell-13_Vascular smooth muscle cell	0.366834	0.001
CXCL14-CXCR4	15_Malignant cell-14_Proliferating Macrophage	0.489152	0.001
PPIA-BSG	15_Malignant cell-14_Proliferating Macrophage	0.460674	0.004
C3-C3AR1	15_Malignant cell-14_Proliferating Macrophage	0.204819	0.001
C3-integrin-aMb2-complex	15_Malignant cell-14_Proliferating Macrophage	0.208768	0.001
APP-TREM2-receptor	15_Malignant cell-14_Proliferating Macrophage	0.327628	0.001
APP-SORL1	15_Malignant cell-14_Proliferating Macrophage	0.356044	0.001
HLA-F-LILRB1	15_Malignant cell-14_Proliferating Macrophage	0.401826	0.024
CD55-ADGRE5	15_Malignant cell-14_Proliferating Macrophage	0.370492	0.024
CLU-TREM2-receptor	15_Malignant cell-14_Proliferating Macrophage	0.128266	0.004
APP-CD74	15_Malignant cell-14_Proliferating Macrophage	0.632725	0.001
PPIA-BSG	15_Malignant cell-15_Malignant cell	0.651685	0.001
CEACAM1-CEACAM6	15_Malignant cell-15_Malignant cell	1	0.001
CEACAM5-CEACAM6	15_Malignant cell-15_Malignant cell	1	0.001
CEACAM6-CEACAM6	15_Malignant cell-15_Malignant cell	1	0.001
APP-TNFRSF21	15_Malignant cell-15_Malignant cell	0.409794	0.001
COL6A1-integrin-a2b1-complex	15_Malignant cell-15_Malignant cell	0.220497	0.001
APLP2-PIGR	15_Malignant cell-15_Malignant cell	0.868512	0.001
IGFBP3-TMEM219	15_Malignant cell-15_Malignant cell	0.357977	0.001
CEACAM5-CEACAM1	15_Malignant cell-15_Malignant cell	1	0.001
DSC2-DSG2	15_Malignant cell-15_Malignant cell	1	0.001
EFNA1-EPHA2	15_Malignant cell-15_Malignant cell	0.535849	0.001
EFNB1-EPHA2	15_Malignant cell-15_Malignant cell	0.493333	0.001
CDH1-integrin-a2b1-complex	15_Malignant cell-15_Malignant cell	0.722689	0.001
MPZL1-MPZL1	15_Malignant cell-15_Malignant cell	0.688525	0.004
CDH3-CDH3	15_Malignant cell-15_Malignant cell	1	0.001
LAMA3-integrin-a3b1-complex	15_Malignant cell-15_Malignant cell	0.871795	0.001
LAMC1-integrin-a2b1-complex	15_Malignant cell-15_Malignant cell	0.304124	0.001
LAMC1-integrin-a6b1-complex	15_Malignant cell-15_Malignant cell	0.305699	0.001
CXCL14-CXCR4	15_Malignant cell-16_Treg cell	0.684418	0.001
PPIA-BSG	15_Malignant cell-16_Treg cell	0.423221	0.024
APP-SORL1	15_Malignant cell-16_Treg cell	0.305495	0.001
Cholesterol-byDHCR24-RORA	15_Malignant cell-16_Treg cell	0.722513	0.001
NECTIN2-TIGIT	15_Malignant cell-16_Treg cell	1	0.001
F11R-integrin-aLb2-complex	15_Malignant cell-16_Treg cell	0.495763	0.001
ProstaglandinE2-byPTGES2-PTGER4	15_Malignant cell-16_Treg cell	0.539773	0.001
CD55-ADGRE5	15_Malignant cell-16_Treg cell	0.491803	0.001
ProstaglandinE2-byPTGES3-PTGER4	15_Malignant cell-16_Treg cell	0.415301	0.001
PPIA-BSG	15_Malignant cell-17_Mast cell	0.430712	0.012
CD55-ADGRE5	15_Malignant cell-17_Mast cell	0.442623	0.001
CXCL14-CXCR4	15_Malignant cell-18_Plasma cell	0.542406	0.001
PPIA-BSG	15_Malignant cell-18_Plasma cell	0.423221	0.032
CXCL14-CXCR4	15_Malignant cell-19_NK cell	0.441815	0.001
C3-integrin-aMb2-complex	15_Malignant cell-19_NK cell	0.256785	0.001
APP-SORL1	15_Malignant cell-19_NK cell	0.424176	0.001
CEACAM5-CD8A	15_Malignant cell-19_NK cell	0.630734	0.001
Cholesterol-byDHCR24-RORA	15_Malignant cell-19_NK cell	0.52356	0.001
ProstaglandinE2-byPTGES3-PTGER2	15_Malignant cell-19_NK cell	0.810219	0.001
F11R-integrin-aLb2-complex	15_Malignant cell-19_NK cell	1	0.001
ProstaglandinE2-byPTGES2-PTGER4	15_Malignant cell-19_NK cell	1	0.001
ProstaglandinE2-byPTGES2-PTGER2	15_Malignant cell-19_NK cell	1	0.001
FGFR4-TGFBR3	15_Malignant cell-19_NK cell	0.757576	0.001
CD55-ADGRE5	15_Malignant cell-19_NK cell	0.914754	0.001
ProstaglandinE2-byPTGES3-PTGER4	15_Malignant cell-19_NK cell	0.852459	0.001
TGM2-ADGRG1	15_Malignant cell-19_NK cell	0.319697	0.001
CXCL14-CXCR4	15_Malignant cell-1_CD8-positive T cell	0.842209	0.001
APP-SORL1	15_Malignant cell-1_CD8-positive T cell	0.325275	0.001
CEACAM5-CD8A	15_Malignant cell-1_CD8-positive T cell	1	0.001
Cholesterol-byDHCR24-RORA	15_Malignant cell-1_CD8-positive T cell	0.565445	0.001
F11R-integrin-aLb2-complex	15_Malignant cell-1_CD8-positive T cell	0.65678	0.001
ProstaglandinE2-byPTGES2-PTGER4	15_Malignant cell-1_CD8-positive T cell	0.840909	0.001
CXCL16-CXCR6	15_Malignant cell-1_CD8-positive T cell	0.39939	0.001
CD55-ADGRE5	15_Malignant cell-1_CD8-positive T cell	0.813115	0.001
ProstaglandinE2-byPTGES3-PTGER4	15_Malignant cell-1_CD8-positive T cell	0.704918	0.001
CXCL14-CXCR4	15_Malignant cell-2_Macrophage	0.66075	0.001
ANXA1-FPR1	15_Malignant cell-2_Macrophage	0.689487	0.001
PLAU-PLAUR	15_Malignant cell-2_Macrophage	0.777778	0.001
APP-SORL1	15_Malignant cell-2_Macrophage	0.336264	0.001
HLA-F-LILRB2	15_Malignant cell-2_Macrophage	0.650794	0.001
CD47-SIRB1-complex	15_Malignant cell-2_Macrophage	0.557971	0.001
CD55-ADGRE5	15_Malignant cell-2_Macrophage	0.363934	0.004
APP-CD74	15_Malignant cell-2_Macrophage	0.64691	0.001
CXCL14-CXCR4	15_Malignant cell-3_Macrophage	0.518738	0.001
PPIA-BSG	15_Malignant cell-3_Macrophage	0.400749	0.048
ANXA1-FPR3	15_Malignant cell-3_Macrophage	0.611621	0.004
ANXA1-FPR1	15_Malignant cell-3_Macrophage	0.525672	0.02
C3-C3AR1	15_Malignant cell-3_Macrophage	0.25502	0.001
APP-TREM2-receptor	15_Malignant cell-3_Macrophage	0.325183	0.001
APP-SORL1	15_Malignant cell-3_Macrophage	0.358242	0.001
HLA-F-LILRB2	15_Malignant cell-3_Macrophage	0.630952	0.001
HLA-F-LILRB1	15_Malignant cell-3_Macrophage	0.442922	0.001
LGALS3-MERTK	15_Malignant cell-3_Macrophage	0.52795	0.001
CLU-TREM2-receptor	15_Malignant cell-3_Macrophage	0.128266	0.008
APP-CD74	15_Malignant cell-3_Macrophage	0.849037	0.001
CXCL14-CXCR4	15_Malignant cell-4_T cell	0.877712	0.001
APP-SORL1	15_Malignant cell-4_T cell	0.362637	0.001
Cholesterol-byDHCR24-RORA	15_Malignant cell-4_T cell	0.680628	0.001
F11R-integrin-aLb2-complex	15_Malignant cell-4_T cell	0.487288	0.001
ProstaglandinE2-byPTGES2-PTGER4	15_Malignant cell-4_T cell	0.715909	0.001
CD55-ADGRE5	15_Malignant cell-4_T cell	0.659016	0.001
ProstaglandinE2-byPTGES3-PTGER4	15_Malignant cell-4_T cell	0.584699	0.001
PPIA-BSG	15_Malignant cell-5_Malignant cell	0.468165	0.001
CEACAM1-CEACAM6	15_Malignant cell-5_Malignant cell	0.921717	0.001
CEACAM5-CEACAM6	15_Malignant cell-5_Malignant cell	0.941818	0.001
CEACAM6-CEACAM6	15_Malignant cell-5_Malignant cell	0.954416	0.001
APP-TNFRSF21	15_Malignant cell-5_Malignant cell	0.371134	0.001
COL6A1-integrin-a2b1-complex	15_Malignant cell-5_Malignant cell	0.198758	0.001
APLP2-PIGR	15_Malignant cell-5_Malignant cell	0.539792	0.001
IGFBP3-TMEM219	15_Malignant cell-5_Malignant cell	0.396887	0.001
CEACAM5-CEACAM1	15_Malignant cell-5_Malignant cell	1	0.001
DSC2-DSG2	15_Malignant cell-5_Malignant cell	0.932432	0.001
EFNA1-EPHA2	15_Malignant cell-5_Malignant cell	0.754717	0.001
EFNB1-EPHA2	15_Malignant cell-5_Malignant cell	0.751111	0.001
CDH1-integrin-a2b1-complex	15_Malignant cell-5_Malignant cell	0.663866	0.001
LAMA3-integrin-a3b1-complex	15_Malignant cell-5_Malignant cell	0.782051	0.001
LAMC1-integrin-a2b1-complex	15_Malignant cell-5_Malignant cell	0.268041	0.001
PPIA-BSG	15_Malignant cell-6_Malignant cell	0.509363	0.001
APP-TNFRSF21	15_Malignant cell-6_Malignant cell	0.430412	0.001
COL6A1-integrin-a2b1-complex	15_Malignant cell-6_Malignant cell	0.248447	0.001
APLP2-PIGR	15_Malignant cell-6_Malignant cell	0.508651	0.001
IGFBP3-TMEM219	15_Malignant cell-6_Malignant cell	0.389105	0.001
DSC2-DSG2	15_Malignant cell-6_Malignant cell	0.653153	0.001
EFNA1-EPHA2	15_Malignant cell-6_Malignant cell	0.411321	0.001
EFNB1-EPHA2	15_Malignant cell-6_Malignant cell	0.342222	0.001
HBEGF-EGFR	15_Malignant cell-6_Malignant cell	0.325758	0.001
HBEGF-ERBB2	15_Malignant cell-6_Malignant cell	0.475	0.001
Dihydrotestosterone-bySRD5A3-AR	15_Malignant cell-6_Malignant cell	1	0.001
CDH1-integrin-a2b1-complex	15_Malignant cell-6_Malignant cell	0.798319	0.001
MPZL1-MPZL1	15_Malignant cell-6_Malignant cell	0.770492	0.001
TNFSF10-TNFRSF10B	15_Malignant cell-6_Malignant cell	1	0.001
FGFR4-SDC2	15_Malignant cell-6_Malignant cell	0.779817	0.001
LAMA3-integrin-a3b1-complex	15_Malignant cell-6_Malignant cell	1	0.001
EFNB1-EPHB6	15_Malignant cell-6_Malignant cell	0.540323	0.001
EFNB1-EPHB4	15_Malignant cell-6_Malignant cell	0.330986	0.001
LAMC1-integrin-a2b1-complex	15_Malignant cell-6_Malignant cell	0.350515	0.001
PPIA-BSG	15_Malignant cell-7_Fibroblast_MGP high	0.543071	0.001
COL6A1-integrin-a10b1-complex	15_Malignant cell-7_Fibroblast_MGP high	0.2375	0.001
COL6A1-integrin-a1b1-complex	15_Malignant cell-7_Fibroblast_MGP high	0.235474	0.001
MPZL1-MPZL1	15_Malignant cell-7_Fibroblast_MGP high	0.836066	0.001
FGFR4-SDC2	15_Malignant cell-7_Fibroblast_MGP high	0.577982	0.001
PPIA-BSG	15_Malignant cell-8_Malignant cell	0.449438	0.001
CEACAM1-CEACAM6	15_Malignant cell-8_Malignant cell	0.234848	0.001
CEACAM5-CEACAM6	15_Malignant cell-8_Malignant cell	0.447273	0.001
CEACAM6-CEACAM6	15_Malignant cell-8_Malignant cell	0.566952	0.001
APP-SORL1	15_Malignant cell-8_Malignant cell	0.259341	0.04
APP-TNFRSF21	15_Malignant cell-8_Malignant cell	0.329897	0.001
COL6A1-integrin-a2b1-complex	15_Malignant cell-8_Malignant cell	0.192547	0.001
IGFBP3-TMEM219	15_Malignant cell-8_Malignant cell	0.361868	0.001
DSG2-DSC3	15_Malignant cell-8_Malignant cell	1	0.001
DSC2-DSG2	15_Malignant cell-8_Malignant cell	0.810811	0.001
EFNA1-EPHA2	15_Malignant cell-8_Malignant cell	0.483019	0.001
EFNB1-EPHA2	15_Malignant cell-8_Malignant cell	0.426667	0.001
HBEGF-EGFR	15_Malignant cell-8_Malignant cell	0.602273	0.001
CDH1-integrin-a2b1-complex	15_Malignant cell-8_Malignant cell	0.638655	0.001
CDH3-CDH3	15_Malignant cell-8_Malignant cell	0.980392	0.001
LAMA3-integrin-a3b1-complex	15_Malignant cell-8_Malignant cell	0.75641	0.001
LAMC1-integrin-a2b1-complex	15_Malignant cell-8_Malignant cell	0.252577	0.001
LAMC1-integrin-a6b1-complex	15_Malignant cell-8_Malignant cell	0.253886	0.001
CXCL14-CXCR4	15_Malignant cell-9_Dendritic cell	0.625247	0.001
ANXA1-FPR3	15_Malignant cell-9_Dendritic cell	0.577982	0.032
APP-SORL1	15_Malignant cell-9_Dendritic cell	0.334066	0.001
HLA-F-LILRB2	15_Malignant cell-9_Dendritic cell	0.400794	0.012
CEACAM5-CD1D	15_Malignant cell-9_Dendritic cell	1	0.001
ProstaglandinE2-byPTGES2-PTGER4	15_Malignant cell-9_Dendritic cell	0.539773	0.001
CD55-ADGRE5	15_Malignant cell-9_Dendritic cell	0.347541	0.028
ProstaglandinE2-byPTGES3-PTGER4	15_Malignant cell-9_Dendritic cell	0.415301	0.001
APP-CD74	15_Malignant cell-9_Dendritic cell	0.888045	0.001
CSF1-CSF1R	16_Treg cell-0_Macrophage	0.443333	0.001
PTPRC-MRC1	16_Treg cell-0_Macrophage	0.901701	0.001
CD99-PILRA	16_Treg cell-0_Macrophage	0.555556	0.001
LTB-LTBR	16_Treg cell-0_Macrophage	0.825806	0.001
HLA-F-LILRB2	16_Treg cell-0_Macrophage	0.595238	0.001
HLA-F-LILRB1	16_Treg cell-0_Macrophage	0.557078	0.001
CD40LG-integrin-a5b1-complex	16_Treg cell-0_Macrophage	0.457143	0.001
CD40LG-CD40	16_Treg cell-0_Macrophage	0.55122	0.001
SEMA4D-CD72	16_Treg cell-0_Macrophage	0.75	0.001
LTB-LTBR	16_Treg cell-10_Endothelial cell	0.867742	0.001
CD40LG-integrin-a5b1-complex	16_Treg cell-10_Endothelial cell	0.506122	0.001
PPIA-BSG	16_Treg cell-11_Fibroblast_SFRP2 high	0.449438	0.001
LTB-LTBR	16_Treg cell-11_Fibroblast_SFRP2 high	0.83871	0.001
CD40LG-integrin-a5b1-complex	16_Treg cell-11_Fibroblast_SFRP2 high	0.563265	0.001
SEMA4D-PLXNB2	16_Treg cell-11_Fibroblast_SFRP2 high	0.513228	0.001
SEMA4D-PTPRC	16_Treg cell-12_Macrophage	0.441919	0.001
CSF1-CSF1R	16_Treg cell-12_Macrophage	0.798333	0.001
LTB-LTBR	16_Treg cell-12_Macrophage	0.880645	0.001
CD52-SIGLEC10	16_Treg cell-12_Macrophage	0.895652	0.001
HLA-F-LILRB2	16_Treg cell-12_Macrophage	0.551587	0.001
HLA-F-LILRB1	16_Treg cell-12_Macrophage	0.780822	0.001
CD40LG-integrin-a5b1-complex	16_Treg cell-12_Macrophage	0.457143	0.001
SEMA4D-PLXNB2	16_Treg cell-12_Macrophage	0.560847	0.001
TGFB1-TGFbeta-receptor1	16_Treg cell-12_Macrophage	0.680672	0.001
SEMA4D-PLXNB2	16_Treg cell-13_Vascular smooth muscle cell	0.497354	0.001
SEMA4D-PTPRC	16_Treg cell-14_Proliferating Macrophage	0.472222	0.001
CSF1-CSF1R	16_Treg cell-14_Proliferating Macrophage	0.446667	0.001
HLA-F-LILRB2	16_Treg cell-14_Proliferating Macrophage	0.396825	0.044
HLA-F-LILRB1	16_Treg cell-14_Proliferating Macrophage	0.584475	0.001
CD40LG-integrin-a5b1-complex	16_Treg cell-14_Proliferating Macrophage	0.440816	0.001
SIRPG-CD47	16_Treg cell-14_Proliferating Macrophage	0.534722	0.001
PPIA-BSG	16_Treg cell-15_Malignant cell	0.52809	0.001
LTB-LTBR	16_Treg cell-15_Malignant cell	1	0.001
SIRPG-CD47	16_Treg cell-15_Malignant cell	0.576389	0.001
SEMA4D-PLXNB2	16_Treg cell-15_Malignant cell	0.42328	0.032
SEMA4D-PLXNB1	16_Treg cell-15_Malignant cell	0.529412	0.001
SEMA4D-PTPRC	16_Treg cell-16_Treg cell	0.790404	0.001
SELPLG-SELL	16_Treg cell-16_Treg cell	0.74	0.001
ProstaglandinE2-byPTGES3-PTGER4	16_Treg cell-16_Treg cell	0.47541	0.001
PTPRC-CD22	16_Treg cell-17_Mast cell	0.864935	0.001
SEMA4D-PTPRC	16_Treg cell-19_NK cell	0.924242	0.001
HLA-C-KIR2DL1	16_Treg cell-19_NK cell	0.815678	0.001
SELPLG-SELL	16_Treg cell-19_NK cell	0.643333	0.001
CLEC2B-KLRF1	16_Treg cell-19_NK cell	0.611814	0.001
SIRPG-CD47	16_Treg cell-19_NK cell	0.833333	0.001
TGFB1-TGFBR3	16_Treg cell-19_NK cell	0.708661	0.001
ProstaglandinE2-byPTGES3-PTGER2	16_Treg cell-19_NK cell	0.890511	0.001
ProstaglandinE2-byPTGES3-PTGER4	16_Treg cell-19_NK cell	0.912568	0.001
SEMA4D-PTPRC	16_Treg cell-1_CD8-positive T cell	0.808081	0.001
LCK-CD8-receptor	16_Treg cell-1_CD8-positive T cell	0.96875	0.001
ProstaglandinE2-byPTGES3-PTGER4	16_Treg cell-1_CD8-positive T cell	0.765027	0.001
SEMA4D-PTPRC	16_Treg cell-2_Macrophage	0.383838	0.012
CSF1-CSF1R	16_Treg cell-2_Macrophage	0.451667	0.001
ANXA1-FPR1	16_Treg cell-2_Macrophage	0.555012	0.008
CD99-PILRA	16_Treg cell-2_Macrophage	0.484127	0.001
LTB-LTBR	16_Treg cell-2_Macrophage	0.83871	0.001
HLA-F-LILRB2	16_Treg cell-2_Macrophage	0.809524	0.001
HLA-F-LILRB1	16_Treg cell-2_Macrophage	0.547945	0.001
SEMA4D-CD72	16_Treg cell-2_Macrophage	0.717742	0.001
CSF1-CSF1R	16_Treg cell-3_Macrophage	0.615	0.001
PTPRC-MRC1	16_Treg cell-3_Macrophage	0.586011	0.001
CD99-PILRA	16_Treg cell-3_Macrophage	0.488095	0.001
LTB-LTBR	16_Treg cell-3_Macrophage	0.874194	0.001
HLA-F-LILRB2	16_Treg cell-3_Macrophage	0.789683	0.001
HLA-F-LILRB1	16_Treg cell-3_Macrophage	0.630137	0.001
SEMA4D-CD72	16_Treg cell-3_Macrophage	0.725806	0.001
SEMA4D-PTPRC	16_Treg cell-4_T cell	0.719697	0.001
SELPLG-SELL	16_Treg cell-4_T cell	0.583333	0.001
ProstaglandinE2-byPTGES3-PTGER4	16_Treg cell-4_T cell	0.644809	0.001
LTB-LTBR	16_Treg cell-5_Malignant cell	0.970968	0.001
SEMA4D-PLXNB2	16_Treg cell-5_Malignant cell	0.608466	0.001
LTB-LTBR	16_Treg cell-6_Malignant cell	0.893548	0.001
CD40LG-integrin-a5b1-complex	16_Treg cell-6_Malignant cell	0.457143	0.001
SIRPG-CD47	16_Treg cell-6_Malignant cell	1	0.001
SEMA4D-PLXNB2	16_Treg cell-6_Malignant cell	0.835979	0.001
SEMA4D-PLXNB1	16_Treg cell-6_Malignant cell	0.803922	0.001
PPIA-BSG	16_Treg cell-7_Fibroblast_MGP high	0.419476	0.016
LTB-LTBR	16_Treg cell-7_Fibroblast_MGP high	0.822581	0.001
CD40LG-integrin-a5b1-complex	16_Treg cell-7_Fibroblast_MGP high	0.644898	0.001
SEMA4D-PLXNB2	16_Treg cell-7_Fibroblast_MGP high	0.492063	0.001
LTB-LTBR	16_Treg cell-8_Malignant cell	0.93871	0.001
CD40LG-CD40	16_Treg cell-8_Malignant cell	0.541463	0.001
CD96-NECTIN1	16_Treg cell-8_Malignant cell	0.693878	0.001
SEMA4D-PLXNB2	16_Treg cell-8_Malignant cell	0.439153	0.012
SEMA4D-PLXNB1	16_Treg cell-8_Malignant cell	0.496732	0.001
SEMA4D-PTPRC	16_Treg cell-9_Dendritic cell	0.44697	0.001
CSF1-CSF1R	16_Treg cell-9_Dendritic cell	0.478333	0.001
PTPRC-MRC1	16_Treg cell-9_Dendritic cell	0.567108	0.001
LTB-LTBR	16_Treg cell-9_Dendritic cell	0.822581	0.001
SELPLG-SELL	16_Treg cell-9_Dendritic cell	0.51	0.001
CD52-SIGLEC10	16_Treg cell-9_Dendritic cell	0.843478	0.001
HLA-F-LILRB2	16_Treg cell-9_Dendritic cell	0.559524	0.001
SEMA4D-PLXNB2	16_Treg cell-9_Dendritic cell	0.407407	0.036
SEMA4D-CD72	16_Treg cell-9_Dendritic cell	0.677419	0.001
ProstaglandinE2-byPTGES3-PTGER4	16_Treg cell-9_Dendritic cell	0.47541	0.001
TYROBP-CD44	17_Mast cell-0_Macrophage	0.506873	0.001
CSF1-CSF1R	17_Mast cell-0_Macrophage	0.643333	0.001
PTPRC-MRC1	17_Mast cell-0_Macrophage	0.491493	0.001
ANXA1-FPR3	17_Mast cell-0_Macrophage	0.911315	0.001
ANXA1-FPR1	17_Mast cell-0_Macrophage	0.845966	0.001
VEGFA-NRP1	17_Mast cell-0_Macrophage	0.990544	0.001
PLAU-PLAUR	17_Mast cell-0_Macrophage	0.711111	0.001
ICAM1-integrin-aXb2-complex	17_Mast cell-0_Macrophage	0.968116	0.001
CD99-PILRA	17_Mast cell-0_Macrophage	0.575397	0.001
CTSG-FPR1	17_Mast cell-0_Macrophage	0.873085	0.001
SEMA4D-CD72	17_Mast cell-0_Macrophage	0.927419	0.001
ICAM1-integrin-aMb2-complex	17_Mast cell-0_Macrophage	0.955157	0.001
CLU-TREM2-receptor	17_Mast cell-0_Macrophage	0.522565	0.001
VEGFA-FLT1-complex	17_Mast cell-10_Endothelial cell	1	0.001
VEGFA-KDR	17_Mast cell-10_Endothelial cell	1	0.001
VEGFA-FLT1	17_Mast cell-10_Endothelial cell	1	0.001
VEGFA-NRP1	17_Mast cell-10_Endothelial cell	1	0.001
VEGFA-NRP2	17_Mast cell-10_Endothelial cell	1	0.001
CTSG-F2RL3	17_Mast cell-10_Endothelial cell	1	0.001
VEGFA-NRP1	17_Mast cell-11_Fibroblast_SFRP2 high	0.985816	0.001
VEGFA-NRP2	17_Mast cell-11_Fibroblast_SFRP2 high	0.970046	0.001
SEMA4D-PLXNB2	17_Mast cell-11_Fibroblast_SFRP2 high	0.62963	0.001
SEMA7A-integrin-a1b1-complex	17_Mast cell-11_Fibroblast_SFRP2 high	0.989691	0.001
SEMA4D-PTPRC	17_Mast cell-12_Macrophage	0.497475	0.001
CSF1-CSF1R	17_Mast cell-12_Macrophage	1	0.001
ANXA1-FPR3	17_Mast cell-12_Macrophage	0.920489	0.001
ANXA1-FPR1	17_Mast cell-12_Macrophage	0.92665	0.001
ICAM1-integrin-aXb2-complex	17_Mast cell-12_Macrophage	0.915942	0.001
CD52-SIGLEC10	17_Mast cell-12_Macrophage	0.582609	0.001
CTSG-FPR1	17_Mast cell-12_Macrophage	0.945295	0.001
SEMA4D-PLXNB2	17_Mast cell-12_Macrophage	0.677249	0.001
TGFB1-TGFbeta-receptor1	17_Mast cell-12_Macrophage	0.756303	0.001
SEMA7A-PLXNC1	17_Mast cell-12_Macrophage	1	0.001
ICAM1-integrin-aMb2-complex	17_Mast cell-12_Macrophage	0.941704	0.001
CLU-TREM2-receptor	17_Mast cell-12_Macrophage	0.579572	0.001
VEGFA-NRP1	17_Mast cell-13_Vascular smooth muscle cell	0.98818	0.001
SEMA4D-PLXNB2	17_Mast cell-13_Vascular smooth muscle cell	0.608466	0.001
SEMA7A-integrin-a1b1-complex	17_Mast cell-13_Vascular smooth muscle cell	1	0.001
SEMA4D-PTPRC	17_Mast cell-14_Proliferating Macrophage	0.527778	0.001
CSF1-CSF1R	17_Mast cell-14_Proliferating Macrophage	0.648333	0.001
ANXA1-FPR1	17_Mast cell-14_Proliferating Macrophage	0.782396	0.001
ICAM1-integrin-aXb2-complex	17_Mast cell-14_Proliferating Macrophage	0.55942	0.001
CTSG-FPR1	17_Mast cell-14_Proliferating Macrophage	0.816193	0.001
SEMA4D-PLXNB2	17_Mast cell-14_Proliferating Macrophage	0.534392	0.001
SEMA7A-PLXNC1	17_Mast cell-14_Proliferating Macrophage	0.777778	0.001
ICAM1-integrin-aMb2-complex	17_Mast cell-14_Proliferating Macrophage	0.874439	0.001
ICAM1-SPN	17_Mast cell-14_Proliferating Macrophage	0.833333	0.001
CLU-TREM2-receptor	17_Mast cell-14_Proliferating Macrophage	0.515439	0.001
SEMA4D-PLXNB2	17_Mast cell-15_Malignant cell	0.534392	0.001
SEMA4D-PLXNB1	17_Mast cell-15_Malignant cell	0.673203	0.001
TYROBP-CD44	17_Mast cell-16_Treg cell	0.541237	0.001
SEMA4D-PTPRC	17_Mast cell-16_Treg cell	0.84596	0.001
ICAM1-integrin-aLb2-complex	17_Mast cell-16_Treg cell	0.642651	0.001
ICAM1-ITGAL	17_Mast cell-16_Treg cell	0.642651	0.001
ProstaglandinE2-byPTGES3-PTGER4	17_Mast cell-16_Treg cell	0.393443	0.012
TYROBP-CD44	17_Mast cell-17_Mast cell	0.661512	0.001
SEMA4D-PTPRC	17_Mast cell-19_NK cell	0.977273	0.001
ICAM1-integrin-aXb2-complex	17_Mast cell-19_NK cell	0.628986	0.001
TGFB1-TGFBR3	17_Mast cell-19_NK cell	0.771654	0.001
ProstaglandinE2-byPTGES3-PTGER2	17_Mast cell-19_NK cell	0.788321	0.001
ICAM1-integrin-aLb2-complex	17_Mast cell-19_NK cell	0.985591	0.001
ICAM1-ITGAL	17_Mast cell-19_NK cell	0.985591	0.001
ICAM1-integrin-aMb2-complex	17_Mast cell-19_NK cell	0.977578	0.001
ICAM1-SPN	17_Mast cell-19_NK cell	0.977477	0.001
ProstaglandinE2-byPTGES3-PTGER4	17_Mast cell-19_NK cell	0.836066	0.001
TYROBP-CD44	17_Mast cell-1_CD8-positive T cell	0.541237	0.001
SEMA4D-PTPRC	17_Mast cell-1_CD8-positive T cell	0.863636	0.001
CXCL16-CXCR6	17_Mast cell-1_CD8-positive T cell	0.536585	0.001
ICAM1-integrin-aLb2-complex	17_Mast cell-1_CD8-positive T cell	0.74928	0.001
ICAM1-ITGAL	17_Mast cell-1_CD8-positive T cell	0.752161	0.001
ProstaglandinE2-byPTGES3-PTGER4	17_Mast cell-1_CD8-positive T cell	0.688525	0.001
TYROBP-CD44	17_Mast cell-2_Macrophage	0.460481	0.001
SEMA4D-PTPRC	17_Mast cell-2_Macrophage	0.439394	0.001
CSF1-CSF1R	17_Mast cell-2_Macrophage	0.653333	0.001
ANXA1-FPR3	17_Mast cell-2_Macrophage	0.883792	0.001
ANXA1-FPR1	17_Mast cell-2_Macrophage	0.987775	0.001
PLAU-PLAUR	17_Mast cell-2_Macrophage	0.786667	0.001
ICAM1-integrin-aXb2-complex	17_Mast cell-2_Macrophage	0.956522	0.001
CD99-PILRA	17_Mast cell-2_Macrophage	0.503968	0.001
CTSG-FPR1	17_Mast cell-2_Macrophage	1	0.001
Histamine-byHDC-HRH2	17_Mast cell-2_Macrophage	0.996466	0.001
SEMA4D-CD72	17_Mast cell-2_Macrophage	0.895161	0.001
SEMA4D-PTPRC	17_Mast cell-3_Macrophage	0.416667	0.001
CSF1-CSF1R	17_Mast cell-3_Macrophage	0.816667	0.001
ANXA1-FPR3	17_Mast cell-3_Macrophage	0.984709	0.001
ANXA1-FPR1	17_Mast cell-3_Macrophage	0.823961	0.001
ICAM1-integrin-aXb2-complex	17_Mast cell-3_Macrophage	0.985507	0.001
CD99-PILRA	17_Mast cell-3_Macrophage	0.503968	0.001
LGALS3-MERTK	17_Mast cell-3_Macrophage	0.310559	0.008
CTSG-FPR1	17_Mast cell-3_Macrophage	0.853392	0.001
Histamine-byHDC-HRH2	17_Mast cell-3_Macrophage	1	0.001
SEMA4D-CD72	17_Mast cell-3_Macrophage	0.903226	0.001
CLU-TREM2-receptor	17_Mast cell-3_Macrophage	0.515439	0.001
TYROBP-CD44	17_Mast cell-4_T cell	0.532646	0.001
SEMA4D-PTPRC	17_Mast cell-4_T cell	0.775253	0.001
ICAM1-integrin-aLb2-complex	17_Mast cell-4_T cell	0.634006	0.001
ICAM1-ITGAL	17_Mast cell-4_T cell	0.634006	0.001
ProstaglandinE2-byPTGES3-PTGER4	17_Mast cell-4_T cell	0.562842	0.001
AREG-EGFR	17_Mast cell-5_Malignant cell	0.704819	0.001
SEMA4D-PLXNB2	17_Mast cell-5_Malignant cell	0.724868	0.001
AREG-EGFR	17_Mast cell-6_Malignant cell	0.740964	0.001
SEMA4D-PLXNB2	17_Mast cell-6_Malignant cell	0.952381	0.001
SEMA4D-PLXNB1	17_Mast cell-6_Malignant cell	0.941176	0.001
VEGFA-NRP1	17_Mast cell-7_Fibroblast_MGP high	0.976359	0.001
SEMA4D-PLXNB2	17_Mast cell-7_Fibroblast_MGP high	0.608466	0.001
SEMA7A-integrin-a1b1-complex	17_Mast cell-7_Fibroblast_MGP high	0.917526	0.001
AREG-EGFR	17_Mast cell-8_Malignant cell	0.960843	0.001
SEMA4D-PLXNB2	17_Mast cell-8_Malignant cell	0.555556	0.001
SEMA4D-PLXNB1	17_Mast cell-8_Malignant cell	0.640523	0.001
SEMA4D-PTPRC	17_Mast cell-9_Dendritic cell	0.502525	0.001
CSF1-CSF1R	17_Mast cell-9_Dendritic cell	0.68	0.001
ANXA1-FPR3	17_Mast cell-9_Dendritic cell	0.95107	0.001
ANXA1-FPR1	17_Mast cell-9_Dendritic cell	0.779951	0.001
ICAM1-integrin-aXb2-complex	17_Mast cell-9_Dendritic cell	0.910145	0.001
CD52-SIGLEC10	17_Mast cell-9_Dendritic cell	0.534783	0.001
CTSG-FPR1	17_Mast cell-9_Dendritic cell	0.816193	0.001
SEMA4D-PLXNB2	17_Mast cell-9_Dendritic cell	0.52381	0.001
SEMA4D-CD72	17_Mast cell-9_Dendritic cell	0.854839	0.001
ProstaglandinE2-byPTGES3-PTGER4	17_Mast cell-9_Dendritic cell	0.393443	0.004
PTPRC-MRC1	18_Plasma cell-0_Macrophage	0.512287	0.001
CD99-PILRA	18_Plasma cell-0_Macrophage	0.452381	0.001
HLA-F-LILRB2	18_Plasma cell-0_Macrophage	0.464286	0.001
HLA-F-LILRB1	18_Plasma cell-0_Macrophage	0.406393	0.024
VEGFA-FLT1	18_Plasma cell-10_Endothelial cell	0.318702	0.016
SDC1-ADGRA2	18_Plasma cell-11_Fibroblast_SFRP2 high	0.650273	0.001
CD52-SIGLEC10	18_Plasma cell-12_Macrophage	0.513043	0.001
HLA-F-LILRB2	18_Plasma cell-12_Macrophage	0.420635	0.004
HLA-F-LILRB1	18_Plasma cell-12_Macrophage	0.630137	0.001
SDC1-ADGRA2	18_Plasma cell-13_Vascular smooth muscle cell	0.879781	0.001
HLA-F-LILRB1	18_Plasma cell-14_Proliferating Macrophage	0.43379	0.008
SELPLG-SELL	18_Plasma cell-16_Treg cell	0.503333	0.001
ICAM2-integrin-aLb2-complex	18_Plasma cell-16_Treg cell	0.337255	0.001
PTPRC-CD22	18_Plasma cell-17_Mast cell	0.32987	0.036
PECAM1-CD38	18_Plasma cell-18_Plasma cell	0.292929	0.001
HLA-C-KIR2DL1	18_Plasma cell-19_NK cell	0.716102	0.001
SELPLG-SELL	18_Plasma cell-19_NK cell	0.406667	0.001
ProstaglandinE2-byPTGES3-PTGER2	18_Plasma cell-19_NK cell	0.708029	0.001
ICAM2-integrin-aLb2-complex	18_Plasma cell-19_NK cell	0.803922	0.001
ProstaglandinE2-byPTGES3-PTGER4	18_Plasma cell-19_NK cell	0.781421	0.001
ICAM2-integrin-aLb2-complex	18_Plasma cell-1_CD8-positive T cell	0.486275	0.001
ProstaglandinE2-byPTGES3-PTGER4	18_Plasma cell-1_CD8-positive T cell	0.628415	0.001
HLA-F-LILRB2	18_Plasma cell-2_Macrophage	0.678571	0.001
HLA-F-LILRB1	18_Plasma cell-2_Macrophage	0.39726	0.04
HLA-F-LILRB2	18_Plasma cell-3_Macrophage	0.65873	0.001
HLA-F-LILRB1	18_Plasma cell-3_Macrophage	0.479452	0.001
SELPLG-SELL	18_Plasma cell-4_T cell	0.346667	0.001
ICAM2-integrin-aLb2-complex	18_Plasma cell-4_T cell	0.329412	0.001
ProstaglandinE2-byPTGES3-PTGER4	18_Plasma cell-4_T cell	0.508197	0.001
SELPLG-SELL	18_Plasma cell-9_Dendritic cell	0.27	0.001
CD52-SIGLEC10	18_Plasma cell-9_Dendritic cell	0.465217	0.004
HLA-F-LILRB2	18_Plasma cell-9_Dendritic cell	0.428571	0.004
ProstaglandinE2-byPTGES3-PTGER4	18_Plasma cell-9_Dendritic cell	0.338798	0.044
TYROBP-CD44	19_NK cell-0_Macrophage	0.460481	0.016
CCL5-CCR1	19_NK cell-0_Macrophage	1	0.001
PTPRC-MRC1	19_NK cell-0_Macrophage	1	0.001
ANXA1-FPR3	19_NK cell-0_Macrophage	0.926606	0.001
ANXA1-FPR1	19_NK cell-0_Macrophage	0.858191	0.001
CD99-PILRA	19_NK cell-0_Macrophage	0.769841	0.001
CCL3-CCR1	19_NK cell-0_Macrophage	0.60733	0.001
TNF-TNFRSF1B	19_NK cell-0_Macrophage	0.580645	0.001
IFNG-Type-II-IFNR	19_NK cell-0_Macrophage	0.907767	0.001
HLA-F-LILRB2	19_NK cell-0_Macrophage	0.722222	0.001
HLA-F-LILRB1	19_NK cell-0_Macrophage	0.69863	0.001
SEMA4D-CD72	19_NK cell-0_Macrophage	0.879032	0.001
TNFSF14-LTBR	19_NK cell-0_Macrophage	0.541096	0.001
CD47-SIRB1-complex	19_NK cell-0_Macrophage	0.746377	0.001
SPN-SIGLEC1	19_NK cell-0_Macrophage	1	0.001
TNF-TNFRSF1A	19_NK cell-10_Endothelial cell	0.98913	0.001
TNFSF14-LTBR	19_NK cell-10_Endothelial cell	0.630137	0.001
NCAM1-FGFR1	19_NK cell-10_Endothelial cell	0.84466	0.001
IFNG-Type-II-IFNR	19_NK cell-11_Fibroblast_SFRP2 high	0.783981	0.001
SEMA4D-PLXNB2	19_NK cell-11_Fibroblast_SFRP2 high	0.597884	0.001
TNFSF14-LTBR	19_NK cell-11_Fibroblast_SFRP2 high	0.561644	0.001
NCAM1-FGFR1	19_NK cell-11_Fibroblast_SFRP2 high	0.902913	0.001
CCL5-CCR1	19_NK cell-12_Macrophage	0.993261	0.001
SEMA4D-PTPRC	19_NK cell-12_Macrophage	0.482323	0.001
ANXA1-FPR3	19_NK cell-12_Macrophage	0.93578	0.001
ANXA1-FPR1	19_NK cell-12_Macrophage	0.938875	0.001
CD99-PILRA	19_NK cell-12_Macrophage	0.484127	0.001
CCL3-CCR1	19_NK cell-12_Macrophage	0.594241	0.001
TNF-TNFRSF1B	19_NK cell-12_Macrophage	0.651026	0.001
IFNG-Type-II-IFNR	19_NK cell-12_Macrophage	1	0.001
CD52-SIGLEC10	19_NK cell-12_Macrophage	0.895652	0.001
HLA-F-LILRB2	19_NK cell-12_Macrophage	0.678571	0.001
HLA-F-LILRB1	19_NK cell-12_Macrophage	0.922374	0.001
SEMA4D-PLXNB2	19_NK cell-12_Macrophage	0.645503	0.001
TNF-TNFRSF1A	19_NK cell-12_Macrophage	0.913043	0.001
TGFB1-TGFbeta-receptor1	19_NK cell-12_Macrophage	1	0.001
TNFSF14-LTBR	19_NK cell-12_Macrophage	0.657534	0.001
SEMA4D-PLXNB2	19_NK cell-13_Vascular smooth muscle cell	0.57672	0.001
CCL5-CCR1	19_NK cell-14_Proliferating Macrophage	0.987871	0.001
SEMA4D-PTPRC	19_NK cell-14_Proliferating Macrophage	0.512626	0.001
ANXA1-FPR1	19_NK cell-14_Proliferating Macrophage	0.794621	0.001
CCL3-CCR1	19_NK cell-14_Proliferating Macrophage	0.58377	0.001
TNF-TNFRSF1B	19_NK cell-14_Proliferating Macrophage	0.621701	0.001
IFNG-Type-II-IFNR	19_NK cell-14_Proliferating Macrophage	0.876214	0.001
HLA-F-LILRB2	19_NK cell-14_Proliferating Macrophage	0.519841	0.001
HLA-F-LILRB1	19_NK cell-14_Proliferating Macrophage	0.730594	0.001
[truncated: 1,922 more rows]

[truncated: 5 more sheets: ST10_Cell_communication_PDAC_51, ST11_Epithelial_DEG&celltype, ST12_Stromal_DEG&celltype, ST13_Endothelial_DEG&celltype, ST14_Top10_terms]
